# Supplementary material for: Food Safety Practices and Behavior Drivers in Traditional Food Markets in Ethiopia: Assessing the Potential for Consumer-Driven Interventions
Source: Int J Environ Res Public Health. 2025 Oct 29;22(11):1645. doi: 10.3390/ijerph22111645 (PMC12652902; doi:10.3390/ijerph22111645)
Supplement: Supplementary file 1 [file ijerph-22-01645-s001.zip]

Archive with 7 entries (7 files):
- EatSafe Ethiopia QFA_Consumer DataDictionary.xlsx
- EatSafe Ethiopia QFA_Consumer_Final Dataset_De-Identified.xlsx
- EatSafe Ethiopia QFA_Vendor DataDictionary.xlsx
- EatSafe Ethiopia QFA_Vendor_Final Dataset_De-Identified.xlsx
- S1_Consumer_Survey_Instrument.pdf
- S2_Vendor_Survey_Instrument.pdf
- S3_PPI scoring.pdf
