# Supplementary material for: Food Safety Practices and Behavior Drivers in Traditional Food Markets in Ethiopia: Assessing the Potential for Consumer-Driven Interventions
Source: Int J Environ Res Public Health. 2025 Oct 29;22(11):1645. doi: 10.3390/ijerph22111645 (PMC12652902; doi:10.3390/ijerph22111645)
Supplement: Supplementary file 1 [file ijerph-22-01645-s001.zip › EatSafe Ethiopia QFA_Consumer DataDictionary.xlsx]

## Sheet: Variable Labels
Variable	Position	Label	Measurement Level
InstanceID_Recruitment	1	InstanceID	Nominal
InstanceID_Main	2	InstanceID	Nominal
Q1.1.RespondentID	3	Q1. MODULE1_1.RespondentID	Nominal
RespondentID_Recruitment	4	RespondentID_Recruitment	Nominal
INTERVIEWER_LOGIN_Recruitment	5	SHELL_INTERVIEWER_LOGIN	Nominal
CHAINID_Recruitment	6	SHELL CHAINID	Nominal
LANGUAGE_Recruitment	7	Language selection	Nominal
SHELL_INT_LENGTH	8	Interview length (in min)	Nominal
ProtoSurveyID	9	ProtoSurveyID	Nominal
System_LocationID	10	System_LocationID	Nominal
SHELL_BLOCK.SHELL_APPLICATION_ID	11	SHELL_APPLICATION_ID	Nominal
SHELL_LANGUAGE	12	Language selection	Nominal
SHELL_RECORDING_CONFIRMATION	13	For quality purposes some of the questions during the interview will be automatically audio recorded. <br><br>Do you agree with the audio recording?	Nominal
Qn1	14	Qn1.Recruiter name	Nominal
Q100	15	Q100.Respondent Type?	Nominal
Q101	16	Q101.May I continue with the enrollment questions?	Nominal
Q102	17	Q102.Market where the respondent is recruited.	Nominal
Q103	18	Q103.Which of these languages do you feel comfortable speaking/interview?	Nominal
Q104_FirstName	19	Q104. Respondent name	Nominal
Q104_SirName	20	Q104. Respondent name	Nominal
Q104_TelNum1	21	Q104. Respondent contact number	Nominal
Q104_TelNum	22	Q104.Second phone number in which the responded can be accessed	Nominal
Q104_TelNum2	23	Q104. Second phone number in which the responded can be accessed _ Mobile Number	Nominal
Q105	24	Q105. Gender of respondent	Nominal
Q106	25	Q106. How old are you, in completed years?	Nominal
Q107a	26	Q107a. Have you or any member of your household been interviewed for any food related survey either face to face or in a group discussion in the past 6 months?	Nominal
Q107b	27	Q107b. Have you or any of your colleague or partner running this vending business with you been interviewed for any food related survey either face to face or in a group discussion in the past 2 months?	Nominal
Q108	28	Q108. How long you have been living in Hawassa?	Nominal
Q109	29	Q109. Where do you live? Optional the location you would like to be interviewed	Nominal
Q301	30	Q301. Primary Shop structure	Nominal
Q201	31	Q201.Who is primarily responsible for going to buy the food that is prepared at home?	Nominal
Q202	32	Q202.How often do you come to Aroge gebeya to shop for food items?	Nominal
Q203._1	33	Q203._1.Which food items go you usually purchase when you come to Aroge gebeya?_Kale	Nominal
Q203._2	34	Q203._2.Which food items go you usually purchase when you come to Aroge gebeya?_Lettuce	Nominal
Q203._3	35	Q203._3.Which food items go you usually purchase when you come to Aroge gebeya?_Tomatoes	Nominal
Q204	36	Q204.Do you ever resell some of the food you buy?	Nominal
Q205	37	Q205.Who is primarily responsible for preparing (cooking) the food that is eaten at home?	Nominal
Q206	38	Q206.What is your main occupation? (or: What is your main source of employment?)	Nominal
Q.208	39	Q.208.Do you have any plan to move farther away from or stop coming to this market to shop for food items in the next 2 years?	Nominal
Q.401	40	Q.401.What is your marital status?	Nominal
Q.402	41	Q.402.What is the highest level of school you have completed?	Nominal
Q.403	42	Q.403.How many people live in your household? By ‘household’, we mean a group that lives in the same house or several adjacent dwellings and normally eats together.	Nominal
A01	43	A01. Interviewer name	Nominal
S0.1	44	S0.1. Good morning Good evening Madam Sir, my name is..., and I work for SART on behalf of IPSOS and GAIN, SART is , a research organisation here in Hawassa.We are conducting this survey to bette	Nominal
Q1.1.1	45	Q1.1.1. Date	Nominal
Q1.1.2	46	Q1.1.2. Survey status	Nominal
Q1.1.3	47	Q1.1.3. Interviewer_ID	Nominal
Q1.1.4	48	Q1.1.4. Supervisor name	Nominal
Q1.1.5	49	Q1.1.5. Interview start time	Nominal
Q1.1_Visit	50	Q1.1. How many call backs did you make at the eligible household to before you found the respondent	Nominal
Q1.1.6	51	Q1.1.6. Select Market where vendor was enrolled	Nominal
Q1.1.7	52	Q1.1.7. Language of interview	Nominal
Q1.1.8	53	Q1.1.8. Sub city and Kebele	Nominal
Q1.1.8a	54	Q1.1.8a. Village	Nominal
Q1.1.9	55	Q1.1.9.Enter the House number	Nominal
Q1.1.10	56	Q1.1.10.CAPTURE GPS	Nominal
Q1.2.1	57	Q1.2.1.FirstNameofRespondent	Nominal
Q1.2.2	58	Q1.2.2.LastNameofRespondent	Nominal
Q1.2.3	59	Q1.2.3.Genderofrespondent	Nominal
Q1.2.4	60	Q1.2.4.Howoldareyou,incompletedyears?	Nominal
Q1.2.5	61	Q1.2.5.Whatisyourmaritalstatus?	Nominal
Q1.2.6	62	Q1.2.6.Are you the head of the household?	Nominal
Q1.2.7	63	Q1.2.7.What is your relationship to the head of the household?	Nominal
Q1.2.8	64	Q1.2.8.What is the highest level of school you have completed?	Nominal
Q1.2.9	65	Q1.2.9.What is the highest level of school that the head of household has completed?	Nominal
Q1.2.10	66	Q1.2.10.What is your main occupation?	Nominal
Q1.2.12	67	Q1.2.12.How many people currently live in your household, defined as people that eat meals at the house?	Nominal
Q1.2.13	68	Q1.2.13.How many household members are under age 5 years?	Nominal
Q1.2.14	69	Q1.2.14.How many household members are between 5 and 18 years of age?	Nominal
Q1.2.15	70	Q1.2.15.Over the past one week (7 days), did you or others in your household consume any beef?	Nominal
Q1.2.16	71	Q1.2.16.Over the past one week (7 days), did you or others in your household consume any horse beans?	Nominal
Q1.2.17	72	Q1.2.17.What language is most commonly used in your household?	Nominal
Q1.2.18	73	Q1.2.18.For how many years have you lived in Hawassa?	Nominal
Q1.3.1	74	Q1.3.1.Did your household have access to electricity in the past 12 months?	Nominal
Q1.3.2	75	Q1.3.2.What is the main source of water used by the household?	Nominal
Q1.3.3	76	Q1.3.3.What is the main construction material of the roof of the dwelling?	Nominal
Q1.3.4	77	Q1.3.4.How many separate rooms do the members of the household occupy? Do not count bathrooms, toilets, storerooms, or garage?	Nominal
Q1.3.5	78	Q1.3.5.What is the main source of light for the household?	Nominal
Q1.3.6	79	Q1.3.6.What is the main source of cooking fuel for the household?	Nominal
Q1.3.7	80	Q1.3.7.What kind of toilet facility does the household use?	Nominal
Q1.3.8	81	Q1.3.8.Does your household own a television?	Nominal
Q1.3.8a	82	Q1.3.8a.Does your household have satellite dish?	Nominal
Q1.3.9	83	Q1.3.9.Does your household own a radio?	Nominal
Q1.3.10	84	Q1.3.10.How many mobile phones does the household own?	Nominal
Q1.3.11	85	Q1.3.11.Does anyone currently residing in the household own a smart phone?	Nominal
Q1.3.12..1	86	Q1.3.12..1.Mobile : Which type(s) of mobile phone do you own, personally, if any?	Nominal
Q1.3.12..2	87	Q1.3.12..2.Smart : Which type(s) of mobile phone do you own, personally, if any?	Nominal
Q1.3.12..3	88	Q1.3.12..3.None : Which type(s) of mobile phone do you own, personally, if any?	Nominal
Q1.3.12..4	89	Q1.3.12..4.Other (specify) : Which type(s) of mobile phone do you own, personally, if any?	Nominal
Q1.3.13..1	90	Q1.3.13..1.Mobile : Which type(s) of mobile phone does your spouse own, personally if any? (select all that apply)	Nominal
Q1.3.13..2	91	Q1.3.13..2.Smart : Which type(s) of mobile phone does your spouse own, personally if any? (select all that apply)	Nominal
Q1.3.13..3	92	Q1.3.13..3.None : Which type(s) of mobile phone does your spouse own, personally if any? (select all that apply)	Nominal
Q1.3.13..4	93	Q1.3.13..4.Other (specify) : Which type(s) of mobile phone does your spouse own, personally if any? (select all that apply)	Nominal
Q1.3.14	94	Q1.3.14.Even if you do not own a phone, do you have access to one when you need it?	Nominal
Q1.3.15..1	95	Q1.3.15..1.Car : Which motorized vehicles, if any, does your household own? (select all that apply)	Nominal
Q1.3.15..2	96	Q1.3.15..2.Truck : Which motorized vehicles, if any, does your household own? (select all that apply)	Nominal
Q1.3.15..3	97	Q1.3.15..3.Motorbike : Which motorized vehicles, if any, does your household own? (select all that apply)	Nominal
Q1.3.15..4	98	Q1.3.15..4.TVS tricycle : Which motorized vehicles, if any, does your household own? (select all that apply)	Nominal
Q1.3.15..5	99	Q1.3.15..5.None : Which motorized vehicles, if any, does your household own? (select all that apply)	Nominal
Q1.3.15..6	100	Q1.3.15..6.Other (specify) : Which motorized vehicles, if any, does your household own? (select all that apply)	Nominal
Q1.3.16	101	Q1.3.16.Does anyone currently residing in the household own a Computer?	Nominal
Q1.3.17	102	Q1.3.17.Does your household own a Refrigerator?	Nominal
Q1.3.18	103	Q1.3.18.Does your household cultivate any food crops?	Nominal
Q1.3.19..1	104	Q1.3.19..1.Grains : What food crops does your household cultivate?	Nominal
Q1.3.19..2	105	Q1.3.19..2.Pulses : What food crops does your household cultivate?	Nominal
Q1.3.19..3	106	Q1.3.19..3.Starchy Tubers and Roots : What food crops does your household cultivate?	Nominal
Q1.3.19..4	107	Q1.3.19..4.Vegetables : What food crops does your household cultivate?	Nominal
Q1.3.19..5	108	Q1.3.19..5.Fruits : What food crops does your household cultivate?	Nominal
Q1.3.19..6	109	Q1.3.19..6.Other (specify) : What food crops does your household cultivate?	Nominal
Q1.3.20	110	Q1.3.20.Does any member of your household own any land? This includes both agricultural and non-agricultural land	Nominal
Q1.3.21	111	Q1.3.21.Does this household own any livestock, herds, other farm animals, or poultry?	Nominal
Q1.3.22	112	Q1.3.22.How many mattresses does your household own?	Nominal
Q1.4.1	113	Q1.4.1.Are you the member of the household who is primarily responsible for going to buy the food that is prepared at home?	Nominal
Q1.4.2	114	Q1.4.2.Who else in the household is responsible for going to buy the food that is prepared at home?	Nominal
Q1.4.3	115	Q1.4.3.Are you a primary decision-maker about food purchases for your household?	Nominal
Q1.4.4	116	Q1.4.4.Who else in the household decides which foods to purchase, whether or not they go to the market to buy the foods? List all that apply.	Nominal
Q1.4.5	117	Q1.4.5.Approximately what percent of your household’s food do you purchase, from any kind of market, store, or seller, rather than by self-production or other non-purchase means?	Nominal
Q1.4.6.1	118	Q1.4.6.1. Where do you regularly purchase food for your household? This question refers to the food that is prepared and eaten at home, as opposed to a ready-to-eat meal or snack you might have while away from the house?Individual shop not in a market or	Nominal
Q1.4.6.2	119	Q1.4.6.2. Where do you regularly purchase food for your household? This question refers to the food that is prepared and eaten at home, as opposed to a ready-to-eat meal or snack you might have while away from the house?Local/traditional market	Nominal
Q1.4.6.3	120	Q1.4.6.3. Where do you regularly purchase food for your household? This question refers to the food that is prepared and eaten at home, as opposed to a ready-to-eat meal or snack you might have while away from the house?Wholesale market	Nominal
Q1.4.6.4	121	Q1.4.6.4. Where do you regularly purchase food for your household? This question refers to the food that is prepared and eaten at home, as opposed to a ready-to-eat meal or snack you might have while away from the house?Supermarket	Nominal
Q1.4.6.5	122	Q1.4.6.5. Where do you regularly purchase food for your household? This question refers to the food that is prepared and eaten at home, as opposed to a ready-to-eat meal or snack you might have while away from the house?Street vendors	Nominal
Q1.4.7.1	123	Q1.4.7.1.For each source noted above, how frequently do you buy food from there, on average?Individual shop not in a market or mall)	Nominal
Q1.4.7.2	124	Q1.4.7.2.For each source noted above, how frequently do you buy food from there, on average?Local/traditional market)	Nominal
Q1.4.7.3	125	Q1.4.7.3.For each source noted above, how frequently do you buy food from there, on average?Wholesale market)	Nominal
Q1.4.7.4	126	Q1.4.7.4.For each source noted above, how frequently do you buy food from there, on average?Supermarket)	Nominal
Q1.4.7.5	127	Q1.4.7.5.For each source noted above, how frequently do you buy food from there, on average?Street vendors)	Nominal
Q1.4.8	128	Q1.4.8.Are you a primary food preparer for the household?,</br></br>(If one of several primary food preparers, select “Yes”)	Nominal
Q1.4.9	129	Q1.4.9.Who else prepares and cooks food in the household?	Nominal
Q1.4.9_other	130	Q1.4.9.Who else prepares and cooks food in the household? _ Others Specify	Nominal
Q1.4.10	131	Q1.4.10.How often does the household eat ready-to-eat foods, i.e. meals that are not prepared at home, not including small snacks? (eaten both at home and elsewhere )	Nominal
Q1.4.11.first	132	Q1.4.11.When buying food for your HH, what attributes or characteristics of a food are most important to you?	Nominal
Q1.4.11.second	133	Q1.4.11.When buying food for your HH, what attributes or characteristics of a food are most important to you?	Nominal
Q1.4.11.third	134	Q1.4.11.When buying food for your HH, what attributes or characteristics of a food are most important to you?	Nominal
Q1.4.11.fourth	135	Q1.4.11.When buying food for your HH, what attributes or characteristics of a food are most important to you?	Nominal
Q1.4.12	136	Q1.4.12.On a scale of 1 – 5, where 1 Never, 2 Rarely, 3 Sometimes, 4 Often and 5 Always,How often do children of below 5 years old in your HH eat the same food prepared for the rest of the family?	Nominal
Q1.4.13.first	137	Q1.4.13.When buying food for your young children, what food attributes or characteristics do you look for?	Nominal
Q1.4.13.second	138	Q1.4.13.When buying food for your young children, what food attributes or characteristics do you look for?	Nominal
Q1.4.13_third	139	Q1.4.13.When buying food for your young children, what food attributes or characteristics do you look for?	Nominal
Q1.4.13.fourth	140	Q1.4.13.When buying food for your young children, what food attributes or characteristics do you look for?	Nominal
Q1.4.14	141	Q1.4.14.On a scale of 1 - 5, where 1 Not at all satisfied and 5 Completely satisfied, how satisfied are you with the available options for places to buy foods from?	Nominal
Q1.4.15	142	Q1.4.15.On the same scale from 1 to 5, how satisfied are you with how healthy the foods your household eats are?	Nominal
Q2.1.1	143	Q2.1.1.Is the market you most frequently buy food at?	Nominal
Q2.1.2	144	Q2.1.2.How many other local/traditional markets do you regularly visit to buy food?	Nominal
Q2.1.3	145	Q2.1.3.How frequently do you shop at market?	Nominal
Q2.1.4.first	146	Q2.1.4.What are the top 3 reasons you shop for food at as opposed to some other market?	Nominal
Q2_1_4_second	147	Q2.1.4.What are the top 3 reasons you shop for food at as opposed to some other market?	Nominal
Q2.1.4.third	148	Q2.1.4.What are the top 3 reasons you shop for food at as opposed to some other market?	Nominal
Q2.1.5	149	Q2.1.5.For how many years or months have you been shopping for food at this market?	Nominal
Q2.1.6.1	150	Q2.1.6.1. Which types of foods do you usually buy at ? Leafy greens	Nominal
Q2.1.6.2	151	Q2.1.6.2. Which types of foods do you usually buy at ? Tomatoes	Nominal
Q2.1.6.3	152	Q2.1.6.3. Which types of foods do you usually buy at ? Grains or flours	Nominal
Q2.1.6.4	153	Q2.1.6.4. Which types of foods do you usually buy at ? Legumes	Nominal
Q2.1.6.5	154	Q2.1.6.5. Which types of foods do you usually buy at ? Roots or tubers	Nominal
Q2.1.6.6	155	Q2.1.6.6. Which types of foods do you usually buy at ? Poultry	Nominal
Q2.1.6.7	156	Q2.1.6.7. Which types of foods do you usually buy at ? Fresh fish	Nominal
Q2.1.6.8	157	Q2.1.6.8. Which types of foods do you usually buy at ? Eggs	Nominal
Q2.1.6.9	158	Q2.1.6.9. Which types of foods do you usually buy at ? Milk or dairy	Nominal
Q2.1.6.10	159	Q2.1.6.10. Which types of foods do you usually buy at ? None	Nominal
Q2.1.7	160	Q2.1.7.What time of day do you usually shop for food at this market?	Nominal
Q2.1.8	161	Q2.1.8.In general, how secure do you feel while shopping at this market, on a scale of 1 - 5, from 1 Very insecure to 5 Very secure. Secure is intended here as physical or personal safety, i.e. safe from being harassed, or from crimes such as theft or a	Nominal
Q2.1.9	162	Q2.1.9.Thinking of your last shopping experience at on a scale from 1 very dirty to 5 very clean, how would you rate in terms of cleanliness?	Nominal
Q2.1.10	163	Q2.1.10.Is a market’s cleanliness ever a reason for choosing which market you buy from?	Nominal
Q2.1.11_1	164	Q2.1.11.What makes this market dirty?	Nominal
Q2.1.11_2	165	Q2.1.11.What makes this market dirty?	Nominal
Q2.1.12	166	Q2.1.12.On a scale of 1 – 5 where 1 Not at all satisfied to 5 Completely satisfied, considering the last year, overall, how satisfied are you with your shopping experience at	Nominal
Q2.1.13	167	Q2.1.13.For what reasons, if any, has your shopping experience been less than satisfactory at this market in the past?	Nominal
Q2.2.1	168	Q2.2.1.At during a typical food shopping trip, approximately how many shops do you visit? Please include stalls, kiosks, and transient vendors in and around the market.	Nominal
Q2.2.2	169	Q2.2.2.On a scale of 1 – 5, where 1 Never, 2 Rarely, 3 Sometimes, 4 Often and 5 Always, when you shop at how often do you compare shops stalls before deciding where to buy food from?	Nominal
Q2.2.3.1	170	Q2.2.3.1. For which foods do you compare shops at least sometimes? Leafy greens (e.g. cabbage, lettuce, kale)	Nominal
Q2.2.3.2	171	Q2.2.3.2. For which foods do you compare shops at least sometimes?Tomatoes	Nominal
Q2.2.3.3	172	Q2.2.3.3. For which foods do you compare shops at least sometimes?Grains or flours	Nominal
Q2.2.3.4	173	Q2.2.3.4. For which foods do you compare shops at least sometimes?Legumes	Nominal
Q2.2.3.5	174	Q2.2.3.5. For which foods do you compare shops at least sometimes?Roots or tubers	Nominal
Q2.2.3.6	175	Q2.2.3.6. For which foods do you compare shops at least sometimes?Poultry (e.g., chicken)	Nominal
Q2.2.3.7	176	Q2.2.3.7. For which foods do you compare shops at least sometimes?Fresh fish	Nominal
Q2.2.3.8	177	Q2.2.3.8. For which foods do you compare shops at least sometimes?Eggs	Nominal
Q2.2.3.9	178	Q2.2.3.9. For which foods do you compare shops at least sometimes?Milk or dairy	Nominal
Q2.2.4.1	179	Q2.2.4.1.On average, for how many shops do you look at or compare, before deciding where to get that commodity?Leafy greens (e.g. cabbage, lettuce, kale)	Nominal
Q2.2.4.2	180	Q2.2.4.2.On average, for how many shops do you look at or compare, before deciding where to get that commodity?Tomatoes	Nominal
Q2.2.4.3	181	Q2.2.4.3.On average, for how many shops do you look at or compare, before deciding where to get that commodity?Grains or flours	Nominal
Q2.2.4.4	182	Q2.2.4.4.On average, for how many shops do you look at or compare, before deciding where to get that commodity?Legumes	Nominal
Q2.2.4.5	183	Q2.2.4.5.On average, for how many shops do you look at or compare, before deciding where to get that commodity?Roots or tubers	Nominal
Q2.2.4.6	184	Q2.2.4.6.On average, for how many shops do you look at or compare, before deciding where to get that commodity?Poultry (e.g., chicken)	Nominal
Q2.2.4.7	185	Q2.2.4.7.On average, for how many shops do you look at or compare, before deciding where to get that commodity?Fresh fish	Nominal
Q2.2.4.8	186	Q2.2.4.8.On average, for how many shops do you look at or compare, before deciding where to get that commodity?Eggs	Nominal
Q2.2.4.9	187	Q2.2.4.9.On average, for how many shops do you look at or compare, before deciding where to get that commodity?Milk or dairy	Nominal
Q2.2.5	188	Q2.2.5.When you get food at the do you feel you have plenty of time to look for the best food, or are you often in a hurry?	Nominal
Q2.2.6	189	Q2.2.6.On a typical shopping visit, approximately how much time do you spend at the market?	Nominal
Q2.2.6b.1	190	Q2.2.6b.1. When you go to the market, do you only buy food, or do you also engage in other social activities? I only buy food	Nominal
Q2.2.6b.2	191	Q2.2.6b.2. When you go to the market, do you only buy food, or do you also engage in other social activities? I talk to friends or people I know	Nominal
Q2.2.6b.3	192	Q2.2.6b.3. When you go to the market, do you only buy food, or do you also engage in other social activities? I converse with vendors, beyond just the transactions	Nominal
Q2.2.6b.4	193	Q2.2.6b.4. When you go to the market, do you only buy food, or do you also engage in other social activities? I talk to other customers I may not know	Nominal
Q2.2.6b.5	194	Q2.2.6b.5. When you go to the market, do you only buy food, or do you also engage in other social activities? I listen to town criers or other public announcements	Nominal
Q2.2.6b.6	195	Q2.2.6b.6. When you go to the market, do you only buy food, or do you also engage in other social activities? I get information I need	Nominal
Q2.2.6b.7	196	Q2.2.6b.7. When you go to the market, do you only buy food, or do you also engage in other social activities? I watch people	Nominal
Q2.2.6b.8	197	Q2.2.6b.8. When you go to the market, do you only buy food, or do you also engage in other social activities? Other (specify)	Nominal
Q2.2.7.1	198	Q2.2.7.1. What method do you use, if any, to remind yourself of which food to buy at the market? I carry a written shopping list	Nominal
Q2.2.7.2	199	Q2.2.7.2. What method do you use, if any, to remind yourself of which food to buy at the market? I know in my head what I need	Nominal
Q2.2.7.3	200	Q2.2.7.3. What method do you use, if any, to remind yourself of which food to buy at the market? I decide what to buy depending on what I see at the market.	Nominal
Q2.2.7.4	201	Q2.2.7.4. What method do you use, if any, to remind yourself of which food to buy at the market? Other (Specify)	Nominal
Q2.2.8.first	202	Q2.2.8.What characteristics of a shop or vendor would make you want to purchase from them again in the future? List up to 3 most important characteristics.	Nominal
Q2.2.8.second	203	Q2.2.8.What characteristics of a shop or vendor would make you want to purchase from them again in the future? List up to 3 most important characteristics.	Nominal
Q2.2.8.third	204	Q2.2.8.What characteristics of a shop or vendor would make you want to purchase from them again in the future? List up to 3 most important characteristics.	Nominal
Q2.2.9	205	Q2.2.9Considering the vendors you shop from during a typical visit to <font color=yellow>{#Q1_1_6#}</font>, approximately what percentage of these vendors would you consider yourself a “regular customer” of, meaning you shop from them very often or neF80	Nominal
Q2.2.10	206	Q2.2.10Specifically, when you buy fresh vegetables such as tomatoes or kale at <font color=yellow>{#Q1_1_6#}</font>, on a scale from 0 to 100% (never to every time) how often do you buy them from a vendor you are a regular customer of?	Nominal
Q2.2.10.1	207	Q2.2.10.1.Specifically, when you buy fresh vegetables such as tomatoes or kale at <font color=yellow>{#Q1_1_6#}</font>, on a scale from 0 to 100% (never to every time) how often do you buy them from a vendor you are a regular customer of?	Nominal
Q2.2.11.1	208	Q2.2.11.1. Compared to other vendors or shops, what do your regular vendors do or have that makes you prefer them to others? Prices	Nominal
Q2.2.11.2	209	Q2.2.11.2. Compared to other vendors or shops, what do your regular vendors do or have that makes you prefer them to others? Food quality (other than cleanliness/ safety)	Nominal
Q2.2.11.3	210	Q2.2.11.3. Compared to other vendors or shops, what do your regular vendors do or have that makes you prefer them to others? Food cleanliness/safety	Nominal
Q2.2.11.4	211	Q2.2.11.4. Compared to other vendors or shops, what do your regular vendors do or have that makes you prefer them to others? Food Variety	Nominal
Q2.2.11.5	212	Q2.2.11.5. Compared to other vendors or shops, what do your regular vendors do or have that makes you prefer them to others? Credit	Nominal
Q2.2.11.6	213	Q2.2.11.6. Compared to other vendors or shops, what do your regular vendors do or have that makes you prefer them to others? Possibility to barter	Nominal
Q2.2.11.7	214	Q2.2.11.7. Compared to other vendors or shops, what do your regular vendors do or have that makes you prefer them to others? Vendor personality/how they treat me as their customer	Nominal
Q2.2.11.8	215	Q2.2.11.8. Compared to other vendors or shops, what do your regular vendors do or have that makes you prefer them to others? Comfort/Security	Nominal
Q2.2.11.9	216	Q2.2.11.9. Compared to other vendors or shops, what do your regular vendors do or have that makes you prefer them to others? Trust in vendor	Nominal
Q2.2.11.10	217	Q2.2.11.10. Compared to other vendors or shops, what do your regular vendors do or have that makes you prefer them to others? Personal/Family Connection	Nominal
Q2.2.11.11	218	Q2.2.11.11. Compared to other vendors or shops, what do your regular vendors do or have that makes you prefer them to others? Consistent food availability	Nominal
Q2.2.11.12	219	Q2.2.11.12. Compared to other vendors or shops, what do your regular vendors do or have that makes you prefer them to others? They add a bonus amount when they sell	Nominal
Q2.2.11.13	220	Q2.2.11.13. Compared to other vendors or shops, what do your regular vendors do or have that makes you prefer them to others? They add a bonus amount when they sell	Nominal
Q2.2.12.1	221	Q2.2.12.1. What specific characteristics would you look for in a shop, if you wanted to assess its cleanliness or hygiene? Orderliness/Organization of shop	Nominal
Q2.2.12.2	222	Q2.2.12.2. What specific characteristics would you look for in a shop, if you wanted to assess its cleanliness or hygiene? Surfaces are present (e.g. counter, table, board)	Nominal
Q2.2.12.3	223	Q2.2.12.3. What specific characteristics would you look for in a shop, if you wanted to assess its cleanliness or hygiene? Surfaces appear free from fluids or debris	Nominal
Q2.2.12.4	224	Q2.2.12.4. What specific characteristics would you look for in a shop, if you wanted to assess its cleanliness or hygiene? Food is not on the ground/floor	Nominal
Q2.2.12.5	225	Q2.2.12.5. What specific characteristics would you look for in a shop, if you wanted to assess its cleanliness or hygiene? Food is covered/contained	Nominal
Q2.2.12.6	226	Q2.2.12.6. What specific characteristics would you look for in a shop, if you wanted to assess its cleanliness or hygiene? Cover/container cleanliness	Nominal
Q2.2.12.7	227	Q2.2.12.7. What specific characteristics would you look for in a shop, if you wanted to assess its cleanliness or hygiene? Waste management	Nominal
Q2.2.12.8	228	Q2.2.12.8. What specific characteristics would you look for in a shop, if you wanted to assess its cleanliness or hygiene? Pest/animal presence	Nominal
Q2.2.12.9	229	Q2.2.12.9. What specific characteristics would you look for in a shop, if you wanted to assess its cleanliness or hygiene? Expiration date of food	Nominal
Q2.2.12.10	230	Q2.2.12.10 What specific characteristics would you look for in a shop, if you wanted to assess its cleanliness or hygiene? None	Nominal
Q2.2.13.1.st	231	Q2.2.13.11 : When considering the hygiene behavior of a vendor in managing their shop, what would you look for in what the vendor does or does not? Name all that apply.	Nominal
Q2.2.13.1.C.1	232	Q2.2.13.1.C.1.When considering the hygiene behavior of a vendor in managing their shop, what would you look for in what the vendor does or does not? Name all that apply.	Nominal
Q2.2.13.2.nd	233	Q2.2.13.2. : When considering the hygiene behavior of a vendor in managing their shop, what would you look for in what the vendor does or does not? Name all that apply.	Nominal
Q2.2.13.2.C.2	234	Q2.2.13.2.C.2: When considering the hygiene behavior of a vendor in managing their shop, what would you look for in what the vendor does or does not? Name all that apply.	Nominal
Q2.2.13.3.rd	235	Q2.2.13.3: When considering the hygiene behavior of a vendor in managing their shop, what would you look for in what the vendor does or does not? Name all that apply.	Nominal
Q2.2.13.3.C.3	236	Q2.2.13.3.C.3: When considering the hygiene behavior of a vendor in managing their shop, what would you look for in what the vendor does or does not? Name all that apply.	Nominal
Q2.2.13.4.4th	237	Q2.2.13.4: When considering the hygiene behavior of a vendor in managing their shop, what would you look for in what the vendor does or does not? Name all that apply.	Nominal
Q2.2.13.5.5th	238	Q2.2.13.5.When considering the hygiene behavior of a vendor in managing their shop, what would you look for in what the vendor does or does not? Name all that apply.	Nominal
Q2.2.13.6.6th	239	Q2.2.13.6: When considering the hygiene behavior of a vendor in managing their shop, what would you look for in what the vendor does or does not? Name all that apply.	Nominal
Q2.2.13b	240	Q2.2.13b.When acquiring food at the market, approximately for what percentage of your purchases do you barter, instead of paying with money?	Nominal
Q2.2.14	241	Q2.2.14.In the last year, how often have you brough a complaint to a vendor about the food they sell, or the food they had sold you?	Nominal
Q2.2.15.1	242	Q2.2.15.1. What were the characteristics of food that you most often complained to vendors about?Quality	Nominal
Q2.2.15.2	243	Q2.2.15.2. What were the characteristics of food that you most often complained to vendors about?Shelf Life/food did not keep well	Nominal
Q2.2.15.3	244	Q2.2.15.3. What were the characteristics of food that you most often complained to vendors about?Food made customer or HH member sick	Nominal
Q2.2.15.4	245	Q2.2.15.4. What were the characteristics of food that you most often complained to vendors about?Taste	Nominal
Q2.2.15.5	246	Q2.2.15.5. What were the characteristics of food that you most often complained to vendors about?Price	Nominal
Q2.2.15.6	247	Q2.2.15.6. What were the characteristics of food that you most often complained to vendors about?Household satisfaction	Nominal
Q2.2.15.7	248	Q2.2.15.7. What were the characteristics of food that you most often complained to vendors about?Error in type or amount of food	Nominal
Q2.2.15.8	249	Q2.2.15.8. What were the characteristics of food that you most often complained to vendors about?Other(specify)	Nominal
Q2.2.16	250	Q2.2.16.For fresh vegetables specifically, how often have you brough a complaint to a vendor about the food they sell, or the food they had sold you?	Nominal
Q2.2.17.1	251	Q2.2.17.1. What were the characteristics of the vegetables that you complained to vendors about?Type of vegetable	Nominal
Q2.2.17.2	252	Q2.2.17.2. What were the characteristics of the vegetables that you complained to vendors about?Size or shape of the vegetables	Nominal
Q2.2.17.3	253	Q2.2.17.3. What were the characteristics of the vegetables that you complained to vendors about?Blemishes	Nominal
Q2.2.17.4	254	Q2.2.17.4. What were the characteristics of the vegetables that you complained to vendors about?Shelf Life/food did not keep well	Nominal
Q2.2.17.5	255	Q2.2.17.5. What were the characteristics of the vegetables that you complained to vendors about?Food made customer or HH member sick	Nominal
Q2.2.17.6	256	Q2.2.17.6. What were the characteristics of the vegetables that you complained to vendors about?Taste	Nominal
Q2.2.17.7	257	Q2.2.17.7. What were the characteristics of the vegetables that you complained to vendors about?Price	Nominal
Q2.2.17.8	258	Q2.2.17.8. What were the characteristics of the vegetables that you complained to vendors about?Household satisfaction	Nominal
Q2.2.17.9	259	Q2.2.17.9. What were the characteristics of the vegetables that you complained to vendors about?Error in type or amount of food	Nominal
Q2.2.17.10	260	Q2.2.17.10. What were the characteristics of the vegetables that you complained to vendors about?Other(specify)	Nominal
Q2.2.18	261	Q2.2.18.On a scale of 1 to 5 from 1 not at all necessary to 5 very necessary to what extent do people in your community think that when buying food, it is necessary to check a shops hygiene or cleanliness?	Nominal
Q2.2.19	262	Q2.2.19.Also, on a scale of 1 to 5, to what extent do people in your community think that when buying food, it is necessary to check the vendors personal hygiene?	Nominal
Q2.2.20	263	Q2.2.20.How often – if at all - have you decided to stop buying from a specific vendor for any reason, in the past year?	Nominal
Q2.2.21.first	264	Q2.2.21.What were the reasons, if any, that you have stopped buying food from a specific vendor in the past?	Nominal
Q2.2.21.second	265	Q2.2.21.What were the reasons, if any, that you have stopped buying food from a specific vendor in the past?	Nominal
Q2.2.21.third	266	Q2.2.21.What were the reasons, if any, that you have stopped buying food from a specific vendor in the past?	Nominal
Q2.2.22	267	Q2.2.22.How often have you had conversations with food vendors about aspects of food safety in the past year?	Nominal
Q2.2.23	268	Q2.2.23.How likely are you to start a conversation with a vendor about any aspects of the safety of foods?	Nominal
Q2.2.24.1	269	Q2.2.24.1. In conversations with vendors about food safety, what specific foods do you most often talk about?Leafy greens (e.g. cabbage, lettuce, kale)	Nominal
Q2.2.24.2	270	Q2.2.24.2. In conversations with vendors about food safety, what specific foods do you most often talk about?Tomatoes	Nominal
Q2.2.24.3	271	Q2.2.24.3. In conversations with vendors about food safety, what specific foods do you most often talk about?Grains or flours	Nominal
Q2.2.24.4	272	Q2.2.24.4. In conversations with vendors about food safety, what specific foods do you most often talk about?Legumes	Nominal
Q2.2.24.5	273	Q2.2.24.5. In conversations with vendors about food safety, what specific foods do you most often talk about?Roots or tubers	Nominal
Q2.2.24.6	274	Q2.2.24.6. In conversations with vendors about food safety, what specific foods do you most often talk about?Poultry (e.g., chicken)	Nominal
Q2.2.24.7	275	Q2.2.24.7. In conversations with vendors about food safety, what specific foods do you most often talk about?Fresh fish	Nominal
Q2.2.24.8	276	Q2.2.24.8. In conversations with vendors about food safety, what specific foods do you most often talk about?Eggs	Nominal
Q2.2.24.9	277	Q2.2.24.9. In conversations with vendors about food safety, what specific foods do you most often talk about?Milk or dairy	Nominal
Q2.2.25	278	Q2.2.25.What topic(s) related to the quality of food did you most often discuss, in these conversations with vendors?	Nominal
Q2.2.26	279	Q2.2.26.Can you name some actions that, in your opinion, vendors at <font color=yellow>{#Q1_1_6#}</font> can take to improve the safety of the food they sell?	Nominal
Q2.3.1.1.st	280	Q2.3.1.1 : You told us what food characteristics are important to you. Thinking specifically of whether a food is safe or unsafe to eat, how would you define “safety”?	Nominal
Q2.3.1.1.C.1	281	Q2.3.1.1.C.1.You told us what food characteristics are important to you. Thinking specifically of whether a food is safe or unsafe to eat, how would you define “safety”?	Nominal
Q2.3.1.2.2nd	282	Q2.3.1.2 : You told us what food characteristics are important to you. Thinking specifically of whether a food is safe or unsafe to eat, how would you define “safety”?	Nominal
Q2.3.1.2.C.2	283	Q2.3.1.2.C.2: You told us what food characteristics are important to you. Thinking specifically of whether a food is safe or unsafe to eat, how would you define “safety”?	Nominal
Q2.3.1.3.rd	284	Q2.3.1.33. You told us what food characteristics are important to you. Thinking specifically of whether a food is safe or unsafe to eat, how would you define “safety”?	Nominal
Q2.3.1.3.C.3	285	Q2.3.1.3.C.3You told us what food characteristics are important to you. Thinking specifically of whether a food is safe or unsafe to eat, how would you define “safety”?	Nominal
Q2.3.1.4.4th	286	Q2.3.1.4.You told us what food characteristics are important to you. Thinking specifically of whether a food is safe or unsafe to eat, how would you define “safety”?	Nominal
Q2.3.1.5.5th	287	Q2.3.1.5.You told us what food characteristics are important to you. Thinking specifically of whether a food is safe or unsafe to eat, how would you define “safety”?	Nominal
Q2.3.1.6.6th	288	Q2.3.1.6.You told us what food characteristics are important to you. Thinking specifically of whether a food is safe or unsafe to eat, how would you define “safety”?	Nominal
Q2.3.2.1.st	289	Q2.3.2.1.st1st : Here in this survey, when we talk about “food safety” we will mean that a food, when you buy it, does not contain harmful chemicals or germs that can make people ill, e.g. with stomach upset, poisoning, or cancer. <br><br>From your peF80	Nominal
Q2.3.2.1.C.1	290	Q2.3.2.1.C: Here in this survey, when we talk about “food safety” we will mean that a food, when you buy it, does not contain harmful chemicals or germs that can make people ill, e.g. with stomach upset, poisoning, or cancer. <br><br>From your perspecF80	Nominal
Q2.3.2.2.2nd	291	Q2.3.2.2.2.Here in this survey, when we talk about “food safety” we will mean that a food, when you buy it, does not contain harmful chemicals or germs that can make people ill, e.g. with stomach upset, poisoning, or cancer. <br><br>From your perspectF80	Nominal
Q2.3.2.2.C.2	292	Q2.3.2.2.C.2: Here in this survey, when we talk about “food safety” we will mean that a food, when you buy it, does not contain harmful chemicals or germs that can make people ill, e.g. with stomach upset, poisoning, or cancer. <br><br>From your perspF80	Nominal
Q2.3.2.3.3rd	293	Q2.3.2.3.: Here in this survey, when we talk about “food safety” we will mean that a food, when you buy it, does not contain harmful chemicals or germs that can make people ill, e.g. with stomach upset, poisoning, or cancer. <br><br>From your perspectF80	Nominal
Q2.3.2.3.C.3	294	Q2.3.2.3.C.3: Here in this survey, when we talk about “food safety” we will mean that a food, when you buy it, does not contain harmful chemicals or germs that can make people ill, e.g. with stomach upset, poisoning, or cancer. <br><br>From your perspF80	Nominal
Q2.3.2.4.th	295	Here in this survey, when we talk about “food safety” we will mean that a food, when you buy it, does not contain harmful chemicals or germs that can make people ill, e.g. with stomach upset, poisoning, or cancer. <br><br>From your perspective,	Nominal
Q2.3.2.5.5th	296	Q2.3.2.5: Here in this survey, when we talk about “food safety” we will mean that a food, when you buy it, does not contain harmful chemicals or germs that can make people ill, e.g. with stomach upset, poisoning, or cancer. <br><br>From your perspectiF80	Nominal
Q2.3.2.6.6th	297	Q2.3.2.6: Here in this survey, when we talk about “food safety” we will mean that a food, when you buy it, does not contain harmful chemicals or germs that can make people ill, e.g. with stomach upset, poisoning, or cancer. <br><br>From your perspectiF80	Nominal
Q2.3.3.1.st	298	Q2.3.3.1. Thinking of vegetables you purchase fresh, what are the signs that a batch of vegetables might not be safe?	Nominal
Q2.3.3.1.C.1	299	Q2.3.3.1.C.1: Thinking of vegetables you purchase fresh, what are the signs that a batch of vegetables might not be safe?	Nominal
Q2.3.3.2.2nd	300	Q2.3.3.2: Thinking of vegetables you purchase fresh, what are the signs that a batch of vegetables might not be safe?	Nominal
Q2.3.3.2.C.2	301	Q2.3.3.2.C.2.Thinking of vegetables you purchase fresh, what are the signs that a batch of vegetables might not be safe?	Nominal
Q2.3.3.3.rd	302	Q2.3.3.3.Thinking of vegetables you purchase fresh, what are the signs that a batch of vegetables might not be safe?	Nominal
Q2.3.3.3.C.3	303	Q2.3.3.3.C.3.Thinking of vegetables you purchase fresh, what are the signs that a batch of vegetables might not be safe?	Nominal
Q2.3.3.4.4th	304	Q2.3.3.4.Thinking of vegetables you purchase fresh, what are the signs that a batch of vegetables might not be safe?	Nominal
Q2.3.3.5.5th	305	Q2.3.3.5Thinking of vegetables you purchase fresh, what are the signs that a batch of vegetables might not be safe?	Nominal
Q2.3.3.6.6th	306	Q2.3.3.6Thinking of vegetables you purchase fresh, what are the signs that a batch of vegetables might not be safe?	Nominal
Q2.3.4.1.1	307	Q2.3.4.1.1. What do you or the main food preparer in your HH do, if anything, after you bring ... home from the market, to make sure that it will be safe when eaten?(Kale) Nothing	Nominal
Q2.3.4.1.2	308	Q2.3.4.1.2. What do you or the main food preparer in your HH do, if anything, after you bring ... home from the market, to make sure that it will be safe when eaten?(Kale) Washing	Nominal
Q2.3.4.1.3	309	Q2.3.4.1.3. What do you or the main food preparer in your HH do, if anything, after you bring ... home from the market, to make sure that it will be safe when eaten?(Kale) Heating (cooking, boiling, etc.)	Nominal
Q2.3.4.1.4	310	Q2.3.4.1.4. What do you or the main food preparer in your HH do, if anything, after you bring ... home from the market, to make sure that it will be safe when eaten?(Kale) Eat it promptly	Nominal
Q2.3.4.1.5	311	Q2.3.4.1.5. What do you or the main food preparer in your HH do, if anything, after you bring ... home from the market, to make sure that it will be safe when eaten?(Kale) Dried it	Nominal
Q2.3.4.1.6	312	Q2.3.4.1.6. What do you or the main food preparer in your HH do, if anything, after you bring ... home from the market, to make sure that it will be safe when eaten?(Kale) Preserved it (e.g. pickled, fermented, salted)	Nominal
Q2.3.4.1.7	313	Q2.3.4.1.7. What do you or the main food preparer in your HH do, if anything, after you bring ... home from the market, to make sure that it will be safe when eaten?(Kale) Other (specify)	Nominal
Q2.3.4.2.1	314	Q2.3.4.2.1. What do you or the main food preparer in your HH do, if anything, after you bring ... home from the market, to make sure that it will be safe when eaten?(Lettuce) Nothing	Nominal
Q2.3.4.2.2	315	Q2.3.4.2.2. What do you or the main food preparer in your HH do, if anything, after you bring ... home from the market, to make sure that it will be safe when eaten?(Lettuce) Washing	Nominal
Q2.3.4.2.3	316	Q2.3.4.2.3. What do you or the main food preparer in your HH do, if anything, after you bring ... home from the market, to make sure that it will be safe when eaten?(Lettuce) Heating (cooking, boiling, etc.)	Nominal
Q2.3.4.2.4	317	Q2.3.4.2.4. What do you or the main food preparer in your HH do, if anything, after you bring ... home from the market, to make sure that it will be safe when eaten?(Lettuce) Eat it promptly	Nominal
Q2.3.4.2.5	318	Q2.3.4.2.5. What do you or the main food preparer in your HH do, if anything, after you bring ... home from the market, to make sure that it will be safe when eaten?(Lettuce) Dried it	Nominal
Q2.3.4.2.6	319	Q2.3.4.2.6. What do you or the main food preparer in your HH do, if anything, after you bring ... home from the market, to make sure that it will be safe when eaten?(Lettuce) Preserved it (e.g. pickled, fermented, salted)	Nominal
Q2.3.4.2.7	320	Q2.3.4.2.7. What do you or the main food preparer in your HH do, if anything, after you bring ... home from the market, to make sure that it will be safe when eaten?(Lettuce) Other (specify)	Nominal
Q2.3.4.3.1	321	Q2.3.4.3.1. What do you or the main food preparer in your HH do, if anything, after you bring ... home from the market, to make sure that it will be safe when eaten?(Tomatoes) Nothing	Nominal
Q2.3.4.3.2	322	Q2.3.4.3.2. What do you or the main food preparer in your HH do, if anything, after you bring ... home from the market, to make sure that it will be safe when eaten?(Tomatoes) Washing	Nominal
Q2.3.4.3.3	323	Q2.3.4.3.3. What do you or the main food preparer in your HH do, if anything, after you bring ... home from the market, to make sure that it will be safe when eaten?(Tomatoes) Heating (cooking, boiling, etc.)	Nominal
Q2.3.4.3.4	324	Q2.3.4.3.4. What do you or the main food preparer in your HH do, if anything, after you bring ... home from the market, to make sure that it will be safe when eaten?(Tomatoes) Eat it promptly	Nominal
Q2.3.4.3.5	325	Q2.3.4.3.5. What do you or the main food preparer in your HH do, if anything, after you bring ... home from the market, to make sure that it will be safe when eaten?(Tomatoes) Dried it	Nominal
Q2.3.4.3.6	326	Q2.3.4.3.6. What do you or the main food preparer in your HH do, if anything, after you bring ... home from the market, to make sure that it will be safe when eaten?(Tomatoes) Preserved it (e.g. pickled, fermented, salted)	Nominal
Q2.3.4.3.7	327	Q2.3.4.3.7. What do you or the main food preparer in your HH do, if anything, after you bring ... home from the market, to make sure that it will be safe when eaten?(Tomatoes) Other (specify)	Nominal
Q2.3.5	328	Q2.3.5Assume that you wanted to buy a kilogram of tomatoes, and their price in this market is 30 Birr, and someone offers to sell tomatoes to you for 25 Birr, but you felt that these are less safe to eat, would you buy them?	Nominal
Q2.3.6.1.1st	329	Q2.3.6.1Why did you answer	Nominal
Q2.3.6.1.C.1	330	Q2.3.6.1.C.1.Why did you answer	Nominal
Q2.3.6.2.2nd	331	Q2.3.6.2Why did you answer	Nominal
Q2.3.6.2.C.2	332	Q2.3.6.2.C.2.Why did you answer	Nominal
Q2.3.6.3.3rd	333	Why did you answer	Nominal
Q2.3.6.4.4th	334	Why did you answer	Nominal
Q2.3.6.5.5th	335	Why did you answer	Nominal
Q2.3.6.6.6th	336	Why did you answer	Nominal
Q3.1.1.1	337	Q3.1.1.1. It is common that people get sick from eating ? (Kale)	Nominal
Q3.1.1.2	338	Q3.1.1.2. It is common that people get sick from eating ? (Lettuce)	Nominal
Q3.1.1.3	339	Q3.1.1.3. It is common that people get sick from eating ? (Tomatoes)	Nominal
Q3.1.2	340	Q3.1.2.Some vendors sell food that is safer to eat than other vendors.	Nominal
Q3.1.3	341	Q3.1.3. Some vendors at care more about food safety than others.	Nominal
Q3.1.4	342	Q3.1.4. I trust that the vendors I like to buy from at sell me food that is safe.	Nominal
Q3.1.5	343	Q3.1.5.I would prefer to buy food from a vendor that displays some sort of food safety certification or license, if one was available, compared to a vendor who does not.	Nominal
Q3.1.6	344	Q3.1.6.If I had the option to buy the same food from a male vendor or a female vendor, I would buy from the female.	Nominal
Q3.1.7	345	Q3.1.7.In general, female vendors are more trustworthy than male vendors.	Nominal
Q3.1.8	346	Q3.1.8.In general, female vendors sell better quality of food than male vendors.	Nominal
Q3.1.9	347	Q3.1.9.In general, female vendors take more care to keep their food clean and protected than male vendors.	Nominal
Q3.1.10	348	Q3.1.10.I trust that what vendors at tell me about the food they sell is accurate.	Nominal
Q3.1.11	349	Q3.1.11.I trust that vendors at will sell me food at fair prices.	Nominal
Q3.1.12.1.1st	350	Q3.1.12.1 In general, who do you think should be primarily responsible for ensuring that the food that is sold at the market is safe?	Nominal
Q3.1.12.1.C.1	351	Q3.1.12.1.C.1.Mention : In general, who do you think should be primarily responsible for ensuring that the food that is sold at the market is safe?	Nominal
Q3.1.12.2.1st	352	Q3.1.12.2.In general, who do you think should be primarily responsible for ensuring that the food that is sold at the market is safe?	Nominal
Q3.1.12.2.C.2	353	Q3.1.12.2.C.2.In general, who do you think should be primarily responsible for ensuring that the food that is sold at the market is safe?	Nominal
Q3.1.12.3.3rd	354	Q3.1.12.3.In general, who do you think should be primarily responsible for ensuring that the food that is sold at the market is safe?	Nominal
Q3.1.12.3.C.3	355	Q3.1.12.3.C.3.In general, who do you think should be primarily responsible for ensuring that the food that is sold at the market is safe?	Nominal
Q3.1.12.4.4th	356	Q3.1.12.4.In general, who do you think should be primarily responsible for ensuring that the food that is sold at the market is safe?	Nominal
Q3.1.12.4.C.4	357	Q3.1.12.4.C.4.In general, who do you think should be primarily responsible for ensuring that the food that is sold at the market is safe?	Nominal
Q3.1.13.1.st	358	Q3.1.13.1.You mentioned that you aren’t always confident that there are options at this market for buying safe food. What is the reason(s) for this?	Nominal
Q3.1.13.1.C.1	359	Q3.1.13.1.C.1.You mentioned that you aren’t always confident that there are options at this market for buying safe food. What is the reason(s) for this?	Nominal
Q3.1.13.2.2nd	360	Q3.1.13.2.You mentioned that you aren’t always confident that there are options at this market for buying safe food. What is the reason(s) for this?	Nominal
Q3.1.13.2.C.2	361	Q3.1.13.2.C.2.You mentioned that you aren’t always confident that there are options at this market for buying safe food. What is the reason(s) for this?	Nominal
Q3.1.13.3	362	Q3.1.13.3. You mentioned that you aren’t always confident that there are options at this market for buying safe food. What is the reason(s) for this?	Nominal
Q3.1.13.4	363	Q3.1.13.4. You mentioned that you aren’t always confident that there are options at this market for buying safe food. What is the reason(s) for this?	Nominal
Q3.1.13.5	364	Q3.1.13.5. You mentioned that you aren’t always confident that there are options at this market for buying safe food. What is the reason(s) for this?	Nominal
Q3.1.14	365	Q3.1.14.How important is it to you that you know how food is handled in a shop?	Nominal
Q3.1.15	366	Q3.1.15.How important is it to you that you know where the food you buy comes from?	Nominal
Q3.1.16	367	Q3.1.16.How important is it to you that you can talk to a vendor about questions and concerns related to the food they sell?	Nominal
Q3.1.17	368	Q3.1.17.How important is it to you that you can see a vendor actively taking care of their shop?	Nominal
Q3.1.18	369	Q3.1.18.How important is it to you that a vendor has good personal hygiene?	Nominal
Q3.1.19	370	Q3.1.19.How often do you talk to other customers to share advice regarding food purchasing decisions?	Nominal
Q3.2.1	371	Q3.2.1.How satisfied are you overall about the food you buy at <font color=yellow>{#Q1_1_6#}</font>?	Nominal
Q3.2.2.first	372	Q3.2.2.What factors related to the food at <font color=yellow>{#Q1_1_6#}</font> are you most satisfied with?	Nominal
Q3.2.2.second	373	Q3.2.2.What factors related to the food at <font color=yellow>{#Q1_1_6#}</font> are you most satisfied with?	Nominal
Q3.2.2.third	374	Q3.2.2.What factors related to the food at <font color=yellow>{#Q1_1_6#}</font> are you most satisfied with?	Nominal
Q3.2.3.first	375	Q3.2.3.What factors related to the food at <font color=yellow>{#Q1_1_6#}</font> are you least satisfied with? List upto three least satisfying factors.	Nominal
Q3.2.3.second	376	Q3.2.3.What factors related to the food at <font color=yellow>{#Q1_1_6#}</font> are you least satisfied with? List upto three least satisfying factors.	Nominal
Q3.2.3.third	377	Q3.2.3.What factors related to the food at <font color=yellow>{#Q1_1_6#}</font> are you least satisfied with? List upto three least satisfying factors.	Nominal
Q3.2.4.1	378	Q3.2.4.1. Which foods in if any, are you least likely to be satisfied with?Kale	Nominal
Q3.2.4.2	379	Q3.2.4.2. Which foods in if any, are you least likely to be satisfied with?Lettuce	Nominal
Q3.2.4.3	380	Q3.2.4.3. Which foods in if any, are you least likely to be satisfied with?Tomatoes	Nominal
Q3.2.4.4	381	Q3.2.4.4. Which foods in if any, are you least likely to be satisfied with?None	Nominal
Q3.3.1.1.1st	382	Q3.3.1.1.Which food-borne diseases or issues, if any, are you most worried about for your household?Name up to three.	Nominal
Q3.3.1.1.C.1	383	Q3.3.1.1.C.1.Which food-borne diseases or issues, if any, are you most worried about for your householdName up to three.	Nominal
Q3.3.1.2.2nd	384	Q3.3.1.2.Which food-borne diseases or issues, if any, are you most worried about for your household?Name up to three.	Nominal
Q3.3.1.2.C.2	385	Q3.3.1.2.C.2.Which food-borne diseases or issues, if any, are you most worried about for your household?Name up to three.	Nominal
Q3.3.1.3.3rd	386	Q3.3.1.3.Which food-borne diseases or issues, if any, are you most worried about for your household?Name up to three.	Nominal
Q3.3.1.3.C.3	387	Q3.3.1.3.C.3.Which food-borne diseases or issues, if any, are you most worried about for your household?Name up to three.	Nominal
Q3.3.1.4	388	Q3.3.1.4.None : Which food-borne diseases or issues, if any, are you most worried about for your household?Name up to three.	Nominal
Q3.3.2.1.1	389	Q3.3.2.1.1. Which food(s) are associated with this food-borne disease or issue? Kale	Nominal
Q3.3.2.1.2	390	Q3.3.2.1.2. Which food(s) are associated with this food-borne disease or issue? Lettuce	Nominal
Q3.3.2.1.3	391	Q3.3.2.1.3. Which food(s) are associated with this food-borne disease or issue? Tomatoes	Nominal
Q3.3.2.1.4	392	Q3.3.2.1.4. Which food(s) are associated with this food-borne disease or issue? Food that is left open	Nominal
Q3.3.2.2.1	393	Q3.3.2.2.1. Which food(s) are associated with this food-borne disease or issue? Kale	Nominal
Q3.3.2.2.2	394	Q3.3.2.2.2. Which food(s) are associated with this food-borne disease or issue? Lettuce	Nominal
Q3.3.2.2.3	395	Q3.3.2.2.3. Which food(s) are associated with this food-borne disease or issue? Tomatoes	Nominal
Q3.3.2.2.4	396	Q3.3.2.2.4. Which food(s) are associated with this food-borne disease or issue? Grains/cereals	Nominal
Q3.3.2.2.5	397	Q3.3.2.2.5. Which food(s) are associated with this food-borne disease or issue? Egg	Nominal
Q3.3.2.3.1	398	Q3.3.2.3.1. Which food(s) are associated with this food-borne disease or issue? Kale	Nominal
Q3.3.2.3.2	399	Q3.3.2.3.2. Which food(s) are associated with this food-borne disease or issue? Lettuce	Nominal
Q3.3.2.3.3	400	Q3.3.2.3.3. Which food(s) are associated with this food-borne disease or issue? Tomatoes	Nominal
Q3.3.2.3.4	401	Q3.3.2.3.3. Which food(s) are associated with this food-borne disease or issue? Other food(Specify)	Nominal
Q3.3.3.1.Q3.3.3.1	402	Q3.3.3.1.Q3.3.3.1. Why do you thinkis associated with?(Kale) Microbial contamination	Nominal
Q3.3.3.1.Q3.3.3.2	403	Q3.3.3.1.Q3.3.3.2. Why do you thinkis associated with?(Kale) Chemical contamination	Nominal
Q3.3.3.1.Q3.3.3.3	404	Q3.3.3.1.Q3.3.3.3. Why do you thinkis associated with?(Kale) Dirt/Filth	Nominal
Q3.3.3.1.Q3.3.3.4	405	Q3.3.3.1.Q3.3.3.4. Why do you thinkis associated with?(Kale) Processing methods	Nominal
Q3.3.3.1.Q3.3.3.5	406	Q3.3.3.1.Q3.3.3.5. Why do you thinkis associated with?(Kale) Preparation methods	Nominal
Q3.3.3.1.Q3.3.3.6	407	Q3.3.3.1.Q3.3.3.6. Why do you thinkis associated with?(Kale) Lack of hygiene	Nominal
Q3.3.3.1.Q3.3.3.7	408	Q3.3.3.1.Q3.3.3.7. Why do you thinkis associated with?(Kale) None	Nominal
Q3.3.3.2.Q3.3.3.1	409	Q3.3.3.2.Q3.3.3.1. Why do you thinkis associated with?(Lettuce) Microbial contamination	Nominal
Q3.3.3.2.Q3.3.3.2	410	Q3.3.3.2.Q3.3.3.2. Why do you thinkis associated with?(Lettuce) Chemical contamination	Nominal
Q3.3.3.2.Q3.3.3.3	411	Q3.3.3.2.Q3.3.3.3. Why do you thinkis associated with?(Lettuce) Dirt/Filth	Nominal
Q3.3.3.2.Q3.3.3.4	412	Q3.3.3.2.Q3.3.3.4. Why do you thinkis associated with?(Lettuce) Processing methods	Nominal
Q3.3.3.2.Q3.3.3.5	413	Q3.3.3.2.Q3.3.3.5. Why do you thinkis associated with?(Lettuce) Preparation methods	Nominal
Q3.3.3.2.Q3.3.3.6	414	Q3.3.3.2.Q3.3.3.6. Why do you thinkis associated with?(Lettuce) Lack of hygiene	Nominal
Q3.3.3.2.Q3.3.3.7	415	Q3.3.3.2.Q3.3.3.7. Why do you thinkis associated with?(Lettuce) Because we eat it raw	Nominal
Q3.3.3.3.Q3.3.3.1	416	Q3.3.3.3.Q3.3.3.1. Why do you thinkis associated with?(Tomatoes) Microbial contamination	Nominal
Q3.3.3.3.Q3.3.3.2	417	Q3.3.3.3.Q3.3.3.2. Why do you thinkis associated with?(Tomatoes) Chemical contamination	Nominal
Q3.3.3.3.Q3.3.3.3	418	Q3.3.3.3.Q3.3.3.3. Why do you thinkis associated with?(Tomatoes) Dirt/Filth	Nominal
Q3.3.3.3.Q3.3.3.4	419	Q3.3.3.3.Q3.3.3.4. Why do you thinkis associated with?(Tomatoes) Processing methods	Nominal
Q3.3.3.3.Q3.3.3.5	420	Q3.3.3.3.Q3.3.3.5. Why do you thinkis associated with?(Tomatoes) Preparation methods	Nominal
Q3.3.3.3.Q3.3.3.6	421	Q3.3.3.3.Q3.3.3.6. Why do you thinkis associated with?(Tomatoes) Lack of hygiene	Nominal
Q3.3.3.4.Q3.3.3.1	422	Q3.3.3.4.Q3.3.3.1. Why do you thinkis associated with?( Grains/cereals)Microbial contamination)	Nominal
Q3.3.3.4.Q3.3.3.2	423	Q3.3.3.4.Q3.3.3.2. Why do you thinkis associated with?( Grains/cereals) Chemical contamination	Nominal
Q3.3.3.4.Q3.3.3.3	424	Q3.3.3.4.Q3.3.3.3. Why do you thinkis associated with?( Grains/cereals) Dirt/Filth	Nominal
Q3.3.3.4.Q3.3.3.4	425	Q3.3.3.4.Q3.3.3.4. Why do you thinkis associated with? ( Grains/cereals) Processing methods	Nominal
Q3.3.3.4.Q3.3.3.5	426	Q3.3.3.4.Q3.3.3.5. Why do you thinkis associated with?( Grains/cereals) Preparation methods	Nominal
Q3.3.3.4.Q3.3.3.6	427	Q3.3.3.4.Q3.3.3.6. Why do you thinkis associated with? ( Grains/cereals) Lack of hygiene	Nominal
Q3.3.3.4.Q3.3.3.7	428	Q3.3.3.4.Q3.3.3.7. Why do you thinkis associated with?( Grains/cereals)	Nominal
Q3.3.3b.1.Q3.3.3.1	429	Q3.3.3b.1.Q3.3.3.1. Why do you think is associated with (Kale) Microbial contamination	Nominal
Q3.3.3b.1.Q3.3.3.2	430	Q3.3.3b.1.Q3.3.3.2. Why do you think is associated with (Kale) Chemical contamination	Nominal
Q3.3.3b.1.Q3.3.3.3	431	Q3.3.3b.1.Q3.3.3.3. Why do you think is associated with (Kale) Dirt/Filth	Nominal
Q3.3.3b.1.Q3.3.3.4	432	Q3.3.3b.1.Q3.3.3.4. Why do you think is associated with (Kale) Processing methods	Nominal
Q3.3.3b.1.Q3.3.3.5	433	Q3.3.3b.1.Q3.3.3.5. Why do you think is associated with (Kale) Preparation methods	Nominal
Q3.3.3b.1.Q3.3.3.6	434	Q3.3.3b.1.Q3.3.3.6. Why do you think is associated with (Kale) Lack of hygiene	Nominal
Q3.3.3b.1.Q3.3.3.7	435	Q3.3.3b.1.Q3.3.3.7. Why do you think is associated with (Kale) Other (specify)	Nominal
Q3.3.3b.2.Q3.3.3.1	436	Q3.3.3b.2.Q3.3.3.1. Why do you think is associated with (Lettuce) Microbial contamination	Nominal
Q3.3.3b.2.Q3.3.3.2	437	Q3.3.3b.2.Q3.3.3.2. Why do you think is associated with (Lettuce) Chemical contamination	Nominal
Q3.3.3b.2.Q3.3.3.3	438	Q3.3.3b.2.Q3.3.3.3. Why do you think is associated with (Lettuce) Dirt/Filth	Nominal
Q3.3.3b.2.Q3.3.3.4	439	Q3.3.3b.2.Q3.3.3.4. Why do you think is associated with (Lettuce) Processing methods	Nominal
Q3.3.3b.2.Q3.3.3.5	440	Q3.3.3b.2.Q3.3.3.5. Why do you think is associated with (Lettuce) Preparation methods	Nominal
Q3.3.3b.2.Q3.3.3.6	441	Q3.3.3b.2.Q3.3.3.6. Why do you think is associated with (Lettuce) Lack of hygiene	Nominal
Q3.3.3b.2.Q3.3.3.7	442	Q3.3.3b.2.Q3.3.3.7. Why do you think is associated with (Lettuce) Other (specify)	Nominal
Q3.3.3b.3.Q3.3.3.1	443	Q3.3.3b.3.Q3.3.3.1. Why do you think is associated with (Tomatoes) Microbial contamination	Nominal
Q3.3.3b.3.Q3.3.3.2	444	Q3.3.3b.3.Q3.3.3.2. Why do you think is associated with (Tomatoes) Chemical contamination	Nominal
Q3.3.3b.3.Q3.3.3.3	445	Q3.3.3b.3.Q3.3.3.3. Why do you think is associated with (Tomatoes) Dirt/Filth	Nominal
Q3.3.3b.3.Q3.3.3.4	446	Q3.3.3b.3.Q3.3.3.4. Why do you think is associated with (Tomatoes) Processing methods	Nominal
Q3.3.3b.3.Q3.3.3.5	447	Q3.3.3b.3.Q3.3.3.5. Why do you think is associated with (Tomatoes) Preparation methods	Nominal
Q3.3.3b.3.Q3.3.3.6	448	Q3.3.3b.3.Q3.3.3.6. Why do you think is associated with (Tomatoes) Lack of hygiene	Nominal
Q3.3.3b.3.Q3.3.3.7	449	Q3.3.3b.3.Q3.3.3.7. Why do you think is associated with (Tomatoes) Other (specify)	Nominal
Q3.3.3b.4.Q3.3.3.1	450	Q3.3.3b.4.Q3.3.3.1. Why do you think is associated with ( Grains/cereals)Microbial contamination	Nominal
Q3.3.3b.4.Q3.3.3.2	451	Q3.3.3b.4.Q3.3.3.2. Why do you think is associated with ( Grains/cereals)Chemical contamination	Nominal
Q3.3.3b.4.Q3.3.3.3	452	Q3.3.3b.4.Q3.3.3.3. Why do you think is associated with ( Grains/cereals)Dirt/Filth	Nominal
Q3.3.3b.4.Q3.3.3.4	453	Q3.3.3b.4.Q3.3.3.4. Why do you think is associated with ( Grains/cereals)Processing methods	Nominal
Q3.3.3b.4.Q3.3.3.5	454	Q3.3.3b.4.Q3.3.3.5. Why do you think is associated with ( Grains/cereals)Preparation methods	Nominal
Q3.3.3b.4.Q3.3.3.6	455	Q3.3.3b.4.Q3.3.3.6. Why do you think is associated with ( Grains/cereals)Lack of hygiene	Nominal
Q3.3.3b.4.Q3.3.3.7	456	Q3.3.3b.4.Q3.3.3.7. Why do you think is associated with ( Grains/cereals)I don't know)	Nominal
Q3.3.3c.1.Q3.3.3.1	457	Q3.3.3c.1.Q3.3.3.1. Why do you think is associated with (Kale) Microbial contamination	Nominal
Q3.3.3c.1.Q3.3.3.2	458	Q3.3.3c.1.Q3.3.3.2. Why do you think is associated with (Kale) Chemical contamination	Nominal
Q3.3.3c.1.Q3.3.3.3	459	Q3.3.3c.1.Q3.3.3.3. Why do you think is associated with (Kale) Dirt/Filth	Nominal
Q3.3.3c.1.Q3.3.3.4	460	Q3.3.3c.1.Q3.3.3.4. Why do you think is associated with (Kale) Processing methods	Nominal
Q3.3.3c.1.Q3.3.3.5	461	Q3.3.3c.1.Q3.3.3.5. Why do you think is associated with (Kale) Preparation methods	Nominal
Q3.3.3c.1.Q3.3.3.6	462	Q3.3.3c.1.Q3.3.3.6. Why do you think is associated with (Kale) Lack of hygiene	Nominal
Q3.3.3c.1.Q3.3.3.7	463	Q3.3.3c.1.Q3.3.3.7. Why do you think is associated with (Kale) Other (specify)	Nominal
Q3.3.3c.2.Q3.3.3.1	464	Q3.3.3c.2.Q3.3.3.1. Why do you think is associated with (Lettuce) Microbial contamination	Nominal
Q3.3.3c.2.Q3.3.3.2	465	Q3.3.3c.2.Q3.3.3.2. Why do you think is associated with (Lettuce) Chemical contamination	Nominal
Q3.3.3c.2.Q3.3.3.3	466	Q3.3.3c.2.Q3.3.3.3. Why do you think is associated with (Lettuce) Dirt/Filth	Nominal
Q3.3.3c.2.Q3.3.3.4	467	Q3.3.3c.2.Q3.3.3.4. Why do you think is associated with (Lettuce) Processing methods	Nominal
Q3.3.3c.2.Q3.3.3.5	468	Q3.3.3c.2.Q3.3.3.5. Why do you think is associated with (Lettuce) Preparation methods	Nominal
Q3.3.3c.2.Q3.3.3.6	469	Q3.3.3c.2.Q3.3.3.6. Why do you think is associated with (Lettuce) Lack of hygiene	Nominal
Q3.3.3c.2.Q3.3.3.7	470	Q3.3.3c.2.Q3.3.3.7. Why do you think is associated with (Lettuce) Other (specify)	Nominal
Q3.3.3c.3.Q3.3.3.1	471	Q3.3.3c.3.Q3.3.3.1. Why do you think is associated with (Tomatoes) Microbial contamination	Nominal
Q3.3.3c.3.Q3.3.3.2	472	Q3.3.3c.3.Q3.3.3.2. Why do you think is associated with (Tomatoes) Chemical contamination	Nominal
Q3.3.3c.3.Q3.3.3.3	473	Q3.3.3c.3.Q3.3.3.3. Why do you think is associated with (Tomatoes) Dirt/Filth	Nominal
Q3.3.3c.3.Q3.3.3.4	474	Q3.3.3c.3.Q3.3.3.4. Why do you think is associated with (Tomatoes) Processing methods	Nominal
Q3.3.3c.3.Q3.3.3.5	475	Q3.3.3c.3.Q3.3.3.5. Why do you think is associated with (Tomatoes) Preparation methods	Nominal
Q3.3.3c.3.Q3.3.3.6	476	Q3.3.3c.3.Q3.3.3.6. Why do you think is associated with (Tomatoes) Lack of hygiene	Nominal
Q3.3.3c.3.Q3.3.3.7	477	Q3.3.3c.3.Q3.3.3.7. Why do you think is associated with (Tomatoes) Other (specify)	Nominal
Q3.3.3c.4.Q3.3.3.1	478	Q3.3.3c.4.Q3.3.3.1. Why do you think is associated with ( Grains/cereals) Microbial contamination	Nominal
Q3.3.3c.4.Q3.3.3.2	479	Q3.3.3c.4.Q3.3.3.2. Why do you think is associated with ( Grains/cereals) Chemical contamination	Nominal
Q3.3.3c.4.Q3.3.3.3	480	Q3.3.3c.4.Q3.3.3.3. Why do you think is associated with ( Grains/cereals)Dirt/Filth	Nominal
Q3.3.3c.4.Q3.3.3.4	481	Q3.3.3c.4.Q3.3.3.4. Why do you think is associated with ( Grains/cereals) Processing methods	Nominal
Q3.3.3c.4.Q3.3.3.5	482	Q3.3.3c.4.Q3.3.3.5. Why do you think is associated with ( Grains/cereals) Preparation methods	Nominal
Q3.3.3c.4.Q3.3.3.6	483	Q3.3.3c.4.Q3.3.3.6. Why do you think is associated with ( Grains/cereals) Lack of hygiene	Nominal
Q3.3.3c.4.Q3.3.3.7	484	Q3.3.3c.4.Q3.3.3.7. Why do you think is associated with ( Grains/cereals) Other (specify)	Nominal
Q3.3.4	485	Q3.3.4.Have you or someone in your HH experienced serious sickness related to consuming a particular food in the past year? By “seriously sick”, we mean that it was difficult or impossible to work or perform daily activities.	Nominal
Q3.3.5	486	Q3.3.5.Have you or someone in your HH experienced serious sickness related to drinking water in the past year?	Nominal
Q4.1.1.1	487	Q4.1.1.1. Who do you trust to provide reliable information about health issues?<br><br> (select all that apply)Medical professional (doctor nurse)	Nominal
Q4.1.1.2	488	Q4.1.1.2. Who do you trust to provide reliable information about health issues?<br><br> (select all that apply)Community member	Nominal
Q4.1.1.3	489	Q4.1.1.3. Who do you trust to provide reliable information about health issues?<br><br> (select all that apply)Community health worker	Nominal
Q4.1.1.4	490	Q4.1.1.4. Who do you trust to provide reliable information about health issues?<br><br> (select all that apply)Family member	Nominal
Q4.1.1.5	491	Q4.1.1.5. Who do you trust to provide reliable information about health issues?<br><br> (select all that apply)Religious leader	Nominal
Q4.1.1.6	492	Q4.1.1.6. Who do you trust to provide reliable information about health issues?<br><br> (select all that apply)Community leader	Nominal
Q4.1.1.7	493	Q4.1.1.7. Who do you trust to provide reliable information about health issues?<br><br> (select all that apply)News paper	Nominal
Q4.1.1.8	494	Q4.1.1.8. Who do you trust to provide reliable information about health issues?<br><br> (select all that apply)Experts on radio or TV	Nominal
Q4.1.1.9	495	Q4.1.1.9.{0, No}...None.Who do you trust to provide reliable information about health issues?<br><br> (select all that apply)	Nominal
Q4.1.2@.1.Ans	496	Q4.1.2.1. Suppose you wanted to find out if the food you eat is safe. Would you consult ... for information?(Friends or family)	Nominal
Q4.1.2@.2.Ans	497	Q4.1.2.2. Suppose you wanted to find out if the food you eat is safe. Would you consult ... for information?(Medical professionals, such as your local doctor or nurse.)	Nominal
Q4.1.2@.3.Ans	498	Q4.1.2.3. Suppose you wanted to find out if the food you eat is safe. Would you consult ... for information?(Experts on Newspapers, television, or radio;)	Nominal
Q4.1.2@.4.Ans	499	Q4.1.2.4. Suppose you wanted to find out if the food you eat is safe. Would you consult ... for information?(Journalists/show hosts on newspapers, television, or radio)	Nominal
Q4.1.2@.5.Ans	500	Q4.1.2.5. Suppose you wanted to find out if the food you eat is safe. Would you consult ... for information?(The internet/social media)	Nominal
Q4.1.2@.6.Ans	501	Q4.1.2.6. Suppose you wanted to find out if the food you eat is safe. Would you consult ... for information?(Bureau of Trade and Industry/Health)	Nominal
Q4.1.2@.7.Ans	502	Q4.1.2.7. Suppose you wanted to find out if the food you eat is safe. Would you consult ... for information?(The packaging or label on the food)	Nominal
Q4.1.2@.8.Ans	503	Q4.1.2.8. Suppose you wanted to find out if the food you eat is safe. Would you consult ... for information?(A famous person you like)	Nominal
Q4.1.2@.9.Ans	504	Q4.1.2.9. Suppose you wanted to find out if the food you eat is safe. Would you consult ... for information?(Local religious leaders)	Nominal
Q4.1.3	505	Can you name a specific issue regarding food that you wanted to know more about, or a question you had, in the last year?	Nominal
Q4.1.3b	506	Q4.1.3b.If Yes	Nominal
Q4.1.4	507	Q4.1.4.Specifically, was there anything about food being safe or unsafe, that you wanted to know more about?	Nominal
Q4_1_4b	508	Q4_1_4b.Specifically, was there anything about food being safe or unsafe, that you wanted to know more about? If yes, what was the topic you were interested in?	Nominal
Q4.1.5.1	509	Q4.1.5.1. If you looked for that information, which resources or people did you seek out?Friends or family	Nominal
Q4.1.5.2	510	Q4.1.5.2. If you looked for that information, which resources or people did you seek out?Medical professionals, such as your local doctor or nurse.	Nominal
Q4.1.5.3	511	Q4.1.5.3. If you looked for that information, which resources or people did you seek out?Experts on Newspapers, television, or radio;	Nominal
Q4.1.5.4	512	Q4.1.5.4. If you looked for that information, which resources or people did you seek out?Journalists/show hosts on Newspapers, television, or	Nominal
Q4.1.5.5	513	Q4.1.5.5. If you looked for that information, which resources or people did you seek out?The internet/social media	Nominal
Q4.1.5.6	514	Q4.1.5.6. If you looked for that information, which resources or people did you seek out?Bureau of Trade and Industry/Health	Nominal
Q4.1.5.7	515	Q4.1.5.7. If you looked for that information, which resources or people did you seek out?The packaging or label on the food	Nominal
Q4.1.5.8	516	Q4.1.5.8. If you looked for that information, which resources or people did you seek out?A famous person you like	Nominal
Q4.1.5.9	517	Q4.1.5.9. If you looked for that information, which resources or people did you seek out?Local religious leaders	Nominal
Q4.1.5.10	518	Q4.1.5.10. If you looked for that information, which resources or people did you seek out?Other (specify)	Nominal
Q4.1.5.11	519	Q4.1.5.11. If you looked for that information, which resources or people did you seek out?Did not look for information	Nominal
Q4.2.1	520	Q4.2.1.How often do you use the internet, including social media, per week (for any use)?	Nominal
Q4.2.2.1	521	Q4.2.2.1. On what device(s) do you usually access Internet?List all applicable devices.Smartphone	Nominal
Q4.2.2.2	522	Q4.2.2.2. On what device(s) do you usually access Internet?List all applicable devices.Mobile Tablet	Nominal
Q4.2.2.3	523	Q4.2.2.3. On what device(s) do you usually access Internet?List all applicable devices.Laptop Computer	Nominal
Q4.2.2.4	524	Q4.2.2.4. On what device(s) do you usually access Internet?List all applicable devices.Desktop Computer	Nominal
Q4.2.2.5	525	Q4.2.2.5. On what device(s) do you usually access Internet?List all applicable devices.Other (specify)	Nominal
Q4.2.3.1	526	Q4.2.3.1.Do you personally own one or more of this type of device?Smartphone	Nominal
Q4.2.3.2	527	Q4.2.3.2.Do you personally own one or more of this type of device?Mobile Tablet	Nominal
Q4.2.3.3	528	Q4.2.3.3.Do you personally own one or more of this type of device?Laptop Computer	Nominal
Q4.2.3.4	529	Q4.2.3.4. Do you personally own one or more of this type of device?Desktop Computer	Nominal
Q4.2.3.5	530	Q4.2.3.5.Do you personally own one or more of this type of device?Other (specify)	Nominal
Q4.2.4.1	531	Q4.2.4.1. Where do you usually access internet, for personal use? List all applicable places?Home	Nominal
Q4.2.4.2	532	Q4.2.4.2. Where do you usually access internet, for personal use? List all applicable placesOn my phone, wherever I am	Nominal
Q4.2.4.3	533	Q4.2.4.3. Where do you usually access internet, for personal use? List all applicable placesFriends Relatives or Neighbors Home	Nominal
Q4.2.4.4	534	Q4.2.4.4. Where do you usually access internet, for personal use? List all applicable placesInternet Café	Nominal
Q4.2.4.5	535	Q4.2.4.5. Where do you usually access internet, for personal use? List all applicable placesPublic Library	Nominal
Q4.2.4.6	536	Q4.2.4.6. Where do you usually access internet, for personal use? List all applicable placesOther (specify)	Nominal
Q4.2.5.1	537	Q4.2.5.1. What social media platform do you regularly use, if any?Facebook	Nominal
Q4.2.5.2	538	Q4.2.5.2. What social media platform do you regularly use, if any?Twitter	Nominal
Q4.2.5.3	539	Q4.2.5.3. What social media platform do you regularly use, if any?YouTube	Nominal
Q4.2.5.4	540	Q4.2.5.4. What social media platform do you regularly use, if any?WhatsApp	Nominal
Q4.2.5.5	541	Q4.2.5.5. What social media platform do you regularly use, if any?Instagram	Nominal
Q4.2.5.6	542	Q4.2.5.6. What social media platform do you regularly use, if any?Telegram	Nominal
Q4.2.5.7	543	Q4.2.5.7. What social media platform do you regularly use, if any?Tik Tok	Nominal
Q4.2.5.8	544	Q4.2.5.8. What social media platform do you regularly use, if any?None	Nominal
Q4.2.5.9	545	Q4.2.5.9. What social media platform do you regularly use, if any?Imo	Nominal
Q4.2.6.1	546	Q4.2.6.1. Which media channels do you use for entertainment? By entertainment we mean content or activities that bring amusement, enjoyment, or relaxation (as opposed to obtaining information or carryin gout a practical task).Normal TV	Nominal
Q4.2.6.2	547	Q4.2.6.2. Which media channels do you use for entertainment? By entertainment we mean content or activities that bring amusement, enjoyment, or relaxation (as opposed to obtaining information or carryin gout a practical task).Satellite TV	Nominal
Q4.2.6.3	548	Q4.2.6.3. Which media channels do you use for entertainment? By entertainment we mean content or activities that bring amusement, enjoyment, or relaxation (as opposed to obtaining information or carryin gout a practical task).Radio	Nominal
Q4.2.6.4	549	Q4.2.6.4. Which media channels do you use for entertainment? By entertainment we mean content or activities that bring amusement, enjoyment, or relaxation (as opposed to obtaining information or carryin gout a practical task).Movie theatre/cinema	Nominal
Q4.2.6.5	550	Q4.2.6.5. Which media channels do you use for entertainment? By entertainment we mean content or activities that bring amusement, enjoyment, or relaxation (as opposed to obtaining information or carryin gout a practical task).Internet	Nominal
Q4.2.6.6	551	Q4.2.6.6. Which media channels do you use for entertainment? By entertainment we mean content or activities that bring amusement, enjoyment, or relaxation (as opposed to obtaining information or carryin gout a practical task).Social media	Nominal
Q4.2.6.7	552	Q4.2.6.7. Which media channels do you use for entertainment? By entertainment we mean content or activities that bring amusement, enjoyment, or relaxation (as opposed to obtaining information or carryin gout a practical task).Messaging apps	Nominal
Q4.2.6.8	553	Q4.2.6.8. Which media channels do you use for entertainment? By entertainment we mean content or activities that bring amusement, enjoyment, or relaxation (as opposed to obtaining information or carryin gout a practical task).None	Nominal
Q4.2.7.1	554	Q4.2.7.1. How often do you use them?(Normal TV)	Nominal
Q4.2.7.2	555	Q4.2.7.2. How often do you use them?(Satellite TV)	Nominal
Q4.2.7.3	556	Q4.2.7.3. How often do you use them?(Radio)	Nominal
Q4.2.7.4	557	Q4.2.7.4. How often do you use them?(Movie theatre/cinema)	Nominal
Q4.2.7.5	558	Q4.2.7.5. How often do you use them?(Internet)	Nominal
Q4.2.7.6	559	Q4.2.7.6. How often do you use them?(Social media)	Nominal
Q4.2.7.7	560	Q4.2.7.7. How often do you use them?(Messaging apps)	Nominal
Q4.2.7.8	561	Q4.2.7.8. How often do you use them?Other	Nominal
Q4.2.8.1	562	Q4.2.8.1. When you are looking for entertainment, what content do you most often seek out?</br><br>(select all that apply)TV films/series/soap operas	Nominal
Q4.2.8.2	563	Q4.2.8.2. When you are looking for entertainment, what content do you most often seek out?</br><br>(select all that apply)TV talk shows	Nominal
Q4.2.8.3	564	Q4.2.8.3. When you are looking for entertainment, what content do you most often seek out?</br><br>(select all that apply)Radio serials or fictional stories	Nominal
Q4.2.8.4	565	Q4.2.8.4. When you are looking for entertainment, what content do you most often seek out?</br><br>(select all that apply)Radio talk shows	Nominal
Q4.2.8.5	566	Q4.2.8.5. When you are looking for entertainment, what content do you most often seek out?</br><br>(select all that apply)Online videos	Nominal
Q4.2.8.6	567	Q4.2.8.6. When you are looking for entertainment, what content do you most often seek out?</br><br>(select all that apply)Chats on social media	Nominal
Q4.2.8.7	568	Q4.2.8.7. When you are looking for entertainment, what content do you most often seek out?</br><br>(select all that apply)Meeting in person	Nominal
Q4.2.8.8	569	Q4.2.8.8. When you are looking for entertainment, what content do you most often seek out?</br><br>(select all that apply)None	Nominal
Q5.1	570	Q5.1.Did your household participate in any festival or celebration in the last 7 days, that made last week atypical in terms of foods bought or consumed?	Nominal
Q5.2.1	571	Q5.2.1. In the past week (7 days), how many times (meals) did your household consume foods made from ... ?(Kales)	Nominal
Q5.2.2	572	Q5.2.2. In the past week (7 days), how many times (meals) did your household consume foods made from ... ?(Tomatoes)	Nominal
Q5.2.3	573	Q5.2.3. In the past week (7 days), how many times (meals) did your household consume foods made from ... ?(Lettuce)	Nominal
Q5.6.1	574	Q5.6.1. What percentage of the ... consumed by your household in the past 7 days came from PURCHASES?(Kales)	Nominal
Q5.6.2	575	Q5.6.2. What percentage of the ... consumed by your household in the past 7 days came from PURCHASES?(Tomatoes)	Nominal
Q5.6.3	576	Q5.6.3. What percentage of the ... consumed by your household in the past 7 days came from PURCHASES?(Lettuce)	Nominal
Q5.13.1	577	Q5.13.1. Does the amount of ... consumed in your household vary season-to-season?(Kales)	Nominal
Q5.13.2	578	Q5.13.2. Does the amount of ... consumed in your household vary season-to-season?(Tomatoes)	Nominal
Q5.13.3	579	Q5.13.3. Does the amount of ... consumed in your household vary season-to-season?(Lettuce)	Nominal
Q5.14.1.1	580	Q5.14.1.1. Please indicate the season(s) in which ... is consumed the most, in your household.(Kales) Kiremt or Meher (Summer) - June, July and August	Nominal
Q5.14.1.2	581	Q5.14.1.2. Please indicate the season(s) in which ... is consumed the most, in your household.(Kales) Belg (Autumn) - September, October and November	Nominal
Q5.14.1.3	582	Q5.14.1.3. Please indicate the season(s) in which ... is consumed the most, in your household.(Kales) Bega (Winter) - December, January and February	Nominal
Q5.14.1.4	583	Q5.14.1.4. Please indicate the season(s) in which ... is consumed the most, in your household.(Kales) Tseday (Spring) - March, April and May	Nominal
Q5.14.1.5	584	Q5.14.1.5. Please indicate the season(s) in which ... is consumed the most, in your household.(Kales) Other period (pecify)	Nominal
Q5.14.2.1	585	Q5.14.2.1. Please indicate the season(s) in which ... is consumed the most, in your household.(Tomatoes) Kiremt or Meher (Summer) - June, July and August	Nominal
Q5.14.2.2	586	Q5.14.2.2. Please indicate the season(s) in which ... is consumed the most, in your household.(Tomatoes) Belg (Autumn) - September, October and November	Nominal
Q5.14.2.3	587	Q5.14.2.3. Please indicate the season(s) in which ... is consumed the most, in your household.(Tomatoes) Bega (Winter) - December, January and February	Nominal
Q5.14.2.4	588	Q5.14.2.4. Please indicate the season(s) in which ... is consumed the most, in your household.(Tomatoes) Tseday (Spring) - March, April and May	Nominal
Q5.14.2.5	589	Q5.14.2.5. Please indicate the season(s) in which ... is consumed the most, in your household.(Tomatoes) Other period (pecify)	Nominal
Q5.14.3.1	590	Q5.14.3.1. Please indicate the season(s) in which ... is consumed the most, in your household.(Lettuce) Kiremt or Meher (Summer) - June, July and August	Nominal
Q5.14.3.2	591	Q5.14.3.2. Please indicate the season(s) in which ... is consumed the most, in your household.(Lettuce) Belg (Autumn) - September, October and November	Nominal
Q5.14.3.3	592	Q5.14.3.3. Please indicate the season(s) in which ... is consumed the most, in your household.(Lettuce) Bega (Winter) - December, January and February	Nominal
Q5.14.3.4	593	Q5.14.3.4. Please indicate the season(s) in which ... is consumed the most, in your household.(Lettuce) Tseday (Spring) - March, April and May	Nominal
Q5.14.3.5	594	Q5.14.3.5. Please indicate the season(s) in which ... is consumed the most, in your household.(Lettuce) Other period (pecify)	Nominal
Q5.15.1.1	595	Q5.15.1.1. How would you compare the amount consumed by your HH in a typical week of that ..., compared to the amount you reported for the last 7 days?</br></br><font color=yellow>Kales</font>(Kiremt or Meher (Summer) - June, July and August)	Nominal
Q5.15.1.2	596	Q5.15.1.2. How would you compare the amount consumed by your HH in a typical week of that ..., compared to the amount you reported for the last 7 days?</br></br><font color=yellow>Kales</font>(Belg (Autumn) - September, October and November)	Nominal
Q5.15.1.3	597	Q5.15.1.3. How would you compare the amount consumed by your HH in a typical week of that ..., compared to the amount you reported for the last 7 days?</br></br><font color=yellow>Kales</font>(Bega (Winter) - December, January and February)	Nominal
Q5.15.1.4	598	Q5.15.1.4. How would you compare the amount consumed by your HH in a typical week of that ..., compared to the amount you reported for the last 7 days?</br></br><font color=yellow>Kales</font>(Tseday (Spring) - March, April and May)	Nominal
Q5.15.1.5	599	Q5.15.1.5. How would you compare the amount consumed by your HH in a typical week of that ..., compared to the amount you reported for the last 7 days?</br></br><font color=yellow>Kales</font>Other	Nominal
Q5.15.2.1	600	Q5.15.2.1. How would you compare the amount consumed by your HH in a typical week of that ..., compared to the amount you reported for the last 7 days?</br></br><font color=yellow>Tomatoes</font>(Kiremt or Meher (Summer) - June, July and August)	Nominal
Q5.15.2.2	601	Q5.15.2.2. How would you compare the amount consumed by your HH in a typical week of that ..., compared to the amount you reported for the last 7 days?</br></br><font color=yellow>Tomatoes</font>(Belg (Autumn) - September, October and November)	Nominal
Q5.15.2.3	602	Q5.15.2.3. How would you compare the amount consumed by your HH in a typical week of that ..., compared to the amount you reported for the last 7 days?</br></br><font color=yellow>Tomatoes</font>(Bega (Winter) - December, January and February)	Nominal
Q5.15.2.4	603	Q5.15.2.4. How would you compare the amount consumed by your HH in a typical week of that ..., compared to the amount you reported for the last 7 days?</br></br><font color=yellow>Tomatoes</font>(Tseday (Spring) - March, April and May)	Nominal
Q5.15.2.5	604	Q5.15.2.5. How would you compare the amount consumed by your HH in a typical week of that ..., compared to the amount you reported for the last 7 days?</br></br><font color=yellow>Tomatoes</font>(Other)	Nominal
Q5.15.3.1	605	Q5.15.3.1. How would you compare the amount consumed by your HH in a typical week of that ..., compared to the amount you reported for the last 7 days?</br></br><font color=yellow>Lettuce</font>(Kiremt or Meher (Summer) - June, July and August)	Nominal
Q5.15.3.2	606	Q5.15.3.2. How would you compare the amount consumed by your HH in a typical week of that ..., compared to the amount you reported for the last 7 days?</br></br><font color=yellow>Lettuce</font>(Belg (Autumn) - September, October and November)	Nominal
Q5.15.3.3	607	Q5.15.3.3. How would you compare the amount consumed by your HH in a typical week of that ..., compared to the amount you reported for the last 7 days?</br></br><font color=yellow>Lettuce</font>(Bega (Winter) - December, January and February)	Nominal
Q5.15.3.4	608	Q5.15.3.4. How would you compare the amount consumed by your HH in a typical week of that ..., compared to the amount you reported for the last 7 days?</br></br><font color=yellow>Lettuce</font>(Tseday (Spring) - March, April and May)	Nominal
Q5.15.3.5	609	Q5.15.3.5. How would you compare the amount consumed by your HH in a typical week of that ..., compared to the amount you reported for the last 7 days?</br></br><font color=yellow>Lettuce</font>(Other)	Nominal
Q5.16.1	610	Q5.16.1. Does the amount of ... that comes from PURCHASES vary season-to-season?(Kales)	Nominal
Q5.16.2	611	Q5.16.2. Does the amount of ... that comes from PURCHASES vary season-to-season?(Tomatoes)	Nominal
Q5.16.3	612	Q5.16.3. Does the amount of ... that comes from PURCHASES vary season-to-season?(Lettuce)	Nominal
Q5.17.1.1	613	Q5.17.1.1. Please indicate the seasons in which ... is purchased the most by your household (as opposed to self-produced or acquired by other means)(Kales) Kiremt or Meher (Summer) - June, July and August	Nominal
Q5.17.1.2	614	Q5.17.1.2. Please indicate the seasons in which ... is purchased the most by your household (as opposed to self-produced or acquired by other means)(Kales) Belg (Autumn) - September, October and November	Nominal
Q5.17.1.3	615	Q5.17.1.3. Please indicate the seasons in which ... is purchased the most by your household (as opposed to self-produced or acquired by other means)(Kales) Bega (Winter) - December, January and February	Nominal
Q5.17.1.4	616	Q5.17.1.4. Please indicate the seasons in which ... is purchased the most by your household (as opposed to self-produced or acquired by other means)(Kales) Tseday (Spring) - March, April and May	Nominal
Q5.17.1.5	617	Q5.17.1.5. Please indicate the seasons in which ... is purchased the most by your household (as opposed to self-produced or acquired by other means)(Kales) Other period (pecify)	Nominal
Q5.17.2.1	618	Q5.17.2.1. Please indicate the seasons in which ... is purchased the most by your household (as opposed to self-produced or acquired by other means)(Tomatoes) Kiremt or Meher (Summer) - June, July and August	Nominal
Q5.17.2.2	619	Q5.17.2.2. Please indicate the seasons in which ... is purchased the most by your household (as opposed to self-produced or acquired by other means)(Tomatoes) Belg (Autumn) - September, October and November	Nominal
Q5.17.2.3	620	Q5.17.2.3. Please indicate the seasons in which ... is purchased the most by your household (as opposed to self-produced or acquired by other means)(Tomatoes) Bega (Winter) - December, January and February	Nominal
Q5.17.2.4	621	Q5.17.2.4. Please indicate the seasons in which ... is purchased the most by your household (as opposed to self-produced or acquired by other means)(Tomatoes) Tseday (Spring) - March, April and May	Nominal
Q5.17.2.5	622	Q5.17.2.5. Please indicate the seasons in which ... is purchased the most by your household (as opposed to self-produced or acquired by other means)(Tomatoes) Other period (pecify)	Nominal
Q5.17.3.1	623	Q5.17.3.1. Please indicate the seasons in which ... is purchased the most by your household (as opposed to self-produced or acquired by other means)(Lettuce) Kiremt or Meher (Summer) - June, July and August	Nominal
Q5.17.3.2	624	Q5.17.3.2. Please indicate the seasons in which ... is purchased the most by your household (as opposed to self-produced or acquired by other means)(Lettuce) Belg (Autumn) - September, October and November	Nominal
Q5.17.3.3	625	Q5.17.3.3. Please indicate the seasons in which ... is purchased the most by your household (as opposed to self-produced or acquired by other means)(Lettuce) Bega (Winter) - December, January and February	Nominal
Q5.17.3.4	626	Q5.17.3.4. Please indicate the seasons in which ... is purchased the most by your household (as opposed to self-produced or acquired by other means)(Lettuce) Tseday (Spring) - March, April and May	Nominal
Q5.17.3.5	627	Q5.17.3.5. Please indicate the seasons in which ... is purchased the most by your household (as opposed to self-produced or acquired by other means)(Lettuce) I dont know	Nominal
Q5.18.1.1	628	Q5.18.1.1. how would you rate the amount you purchase in a typical week ofKales(Kiremt or Meher (Summer) - June, July and August)	Nominal
Q5.18.1.2	629	Q5.18.1.2. how would you rate the amount you purchase in a typical week ofKales(Belg (Autumn) - September, October and November)	Nominal
Q5.18.1.3	630	Q5.18.1.3. how would you rate the amount you purchase in a typical week ofKales(Bega (Winter) - December, January and February)	Nominal
Q5.18.1.4	631	Q5.18.1.4. how would you rate the amount you purchase in a typical week ofKales(Tseday (Spring) - March, April and May)	Nominal
Q5.18.1.5	632	Q5.18.1.5. how would you rate the amount you purchase in a typical week ofKalesOther	Nominal
Q5.18.2_1	633	Q5.18.2_1. how would you rate the amount you purchase in a typical week ofTomatoes(Kiremt or Meher (Summer) - June, July and August)	Nominal
Q5.18.2_2	634	Q5.18.2_2. how would you rate the amount you purchase in a typical week ofTomatoes(Belg (Autumn) - September, October and November)	Nominal
Q5.18.2_3	635	Q5.18.2_3. how would you rate the amount you purchase in a typical week ofTomatoes(Bega (Winter) - December, January and February)	Nominal
Q5.18.2_4	636	Q5.18.2_4. how would you rate the amount you purchase in a typical week ofTomatoes(Tseday (Spring) - March, April and May)	Nominal
Q5.18.2_5	637	Q5.18.2_5. how would you rate the amount you purchase in a typical week ofTomatoesOther	Nominal
Q5.18.3_1	638	Q5.18.3_1. how would you rate the amount you purchase in a typical week ofLettuce(Kiremt or Meher (Summer) - June, July and August)	Nominal
Q5.18.3_2	639	Q5.18.3_2. how would you rate the amount you purchase in a typical week ofLettuce(Belg (Autumn) - September, October and November)	Nominal
Q5.18.3_3	640	Q5.18.3_3. how would you rate the amount you purchase in a typical week ofLettuce(Bega (Winter) - December, January and February)	Nominal
Q5.18.3_4	641	Q5.18.3_4. how would you rate the amount you purchase in a typical week ofLettuce(Tseday (Spring) - March, April and May)	Nominal
Q5.18.3_5	642	Q5.18.3_5. how would you rate the amount you purchase in a typical week ofLettuceOther	Nominal
SurveyClosing	643	End.We are at the end for the survey. Thank you very much for sharing your valuable opinion. The information received from you and from other participants will be very useful in making food safer in wet markets. To express our appreciation, we would	Nominal

## Sheet: Value Labels
Value		Label
LANGUAGE_Recruitment	1	English
	2	Assamese
	3	Bengali
	4	Gujarati
	5	Hindi
	6	Kannada
	7	Malayalam
	8	Marathi
	9	Oriya
	10	Tamil
	11	Telugu
	12	Spanish
	13	Polish
	14	Arabic
	15	French
	16	Igbo
	17	Hausa
	18	Yoruba
	19	Amharic
	20	Acholi
	21	Ateso
	22	Luganda
	23	Luo
	24	Runyankole/Rukiga
	25	Runyoro/Rutoro
	26	Portuguese
	27	Chinese
	28	Tagalog
	29	Cebuano
	30	Ilonggo
	31	Ilokano
	32	Bicolano
	33	Waray
	34	Thai
	35	Vietnamese
	36	Baoulé
	37	Bété
	38	Dioula
	39	Senoufo
	40	Akan
	41	Dagbani
	42	Ga
	43	Ewe
	44	Farsi
	45	Russian
	46	Urdu
	47	Indonesian
	48	Malay
	49	Macua
	50	Ndau
	51	Sena
	52	Tsonga
	53	Bemba
	54	Kaonde
	55	Lozi
	56	Lunda
	57	Luvale
	58	Nyanja
	59	Tonga (Zambezi)
	60	Hong Kong Cantonese
	61	Korean
	62	Taiwanese Mandarin
	63	Kurdish
	64	Bulgarian
	65	Romanian
	66	Kazakh
	67	Ukrainian
	68	Croatian
	69	Serbian
	70	Albanian
	71	Hungarian
	72	Dutch
	73	German
	74	Catalan
	75	Spanish - Spain
	76	Amharic
	77	Wolof
	78	Bosnian
	79	Macedonian
	80	Montenegrin
	81	Slovenian
	82	Tigrinya
	83	Greek
	84	Turkish
	85	Czech
	86	Slovak
	87	Danish
	88	Estonian
	89	Finnish
	90	Swedish
	91	Italian
	92	Latvian
	93	Lithuanian
	94	Luxembourgish
	95	Maltese
	96	Slovak
	97	Norwegian
	98	German - Austria
	99	Oromo
	100	Karamojong
	101	Runyakitara
	102	Lugbara
	103	Somali
	104	Afrikaans
	105	Zulu
	106	Xhosa
	107	Sotho
	108	Sepedi
	109	Lingala
	110	Kinyarwanda
	111	Arabic Juba
	112	Siswati
	113	Setswana
	114	Burmese
	115	Sinhalese
	116	Georgian
	117	Dari (Afghanistan)
	118	Pashto (Afghanistan)
	119	Kyrgyz
	120	Uzbek
	121	Khmer
	122	English - United Kingdom
SHELL_LANGUAGE	1	English
	2	Assamese
	3	Bengali
	4	Gujarati
	5	Hindi
	6	Kannada
	7	Malayalam
	8	Marathi
	9	Oriya
	10	Tamil
	11	Telugu
	12	Spanish
	13	Polish
	14	Arabic
	15	French
	16	Igbo
	17	Hausa
	18	Yoruba
	19	Amharic
	20	Acholi
	21	Ateso
	22	Luganda
	23	Luo
	24	Runyankole/Rukiga
	25	Runyoro/Rutoro
	26	Portuguese
	27	Chinese
	28	Tagalog
	29	Cebuano
	30	Ilonggo
	31	Ilokano
	32	Bicolano
	33	Waray
	34	Thai
	35	Vietnamese
	36	Baoulé
	37	Bété
	38	Dioula
	39	Senoufo
	40	Akan
	41	Dagbani
	42	Ga
	43	Ewe
	44	Farsi
	45	Russian
	46	Urdu
	47	Indonesian
	48	Malay
	49	Macua
	50	Ndau
	51	Sena
	52	Tsonga
	53	Bemba
	54	Kaonde
	55	Lozi
	56	Lunda
	57	Luvale
	58	Nyanja
	59	Tonga (Zambezi)
	60	Hong Kong Cantonese
	61	Korean
	62	Taiwanese Mandarin
	63	Kurdish
	64	Bulgarian
	65	Romanian
	66	Kazakh
	67	Ukrainian
	68	Croatian
	69	Serbian
	70	Albanian
	71	Hungarian
	72	Dutch
	73	German
	74	Catalan
	75	Spanish - Spain
	76	Amharic
	77	Wolof
	78	Bosnian
	79	Macedonian
	80	Montenegrin
	81	Slovenian
	82	Tigrinya
	83	Greek
	84	Turkish
	85	Czech
	86	Slovak
	87	Danish
	88	Estonian
	89	Finnish
	90	Swedish
	91	Italian
	92	Latvian
	93	Lithuanian
	94	Luxembourgish
	95	Maltese
	96	Slovak
	97	Norwegian
	98	German - Austria
	99	Oromo
	100	Karamojong
	101	Runyakitara
	102	Lugbara
	103	Somali
	104	Afrikaans
	105	Zulu
	106	Xhosa
	107	Sotho
	108	Sepedi
	109	Lingala
	110	Kinyarwanda
	111	Arabic Juba
	112	Siswati
	113	Setswana
	114	Burmese
	115	Sinhalese
	116	Georgian
	117	Dari (Afghanistan)
	118	Pashto (Afghanistan)
	119	Kyrgyz
	120	Uzbek
	121	Khmer
	122	English - United Kingdom
SHELL_RECORDING_CONFIRMATION	1	Yes
	2	No
Q100	1	Consumer
	2	Vendor
Q101	1	Yes
	2	No
Q102	1	Aroge Gebeya
Q103	1	Amharic
	2	Sidama
	3	Wolaita
	4	English
Q104_TelNum	1	Mobile Number
	88	None
Q105	1	Male
	2	Female
Q107a	1	Yes
	2	No
Q107b	1	Yes
	2	No
Q109	1	Aroge gebeya
	2	Ezi
	3	Hawasa
	4	Bebotawi
	5	Mehal kifle ketema
	6	Gebeya wist
	7	Gebeya dar
	8	Dato
	9	06 nigat kokeb
	10	01 kebele,addis ketema
	88	None
Q301	1	Stone/block/bricks built structure
	2	Wood structure
	3	Table/stall without roof
	4	Cart, baskets/containers
	5	Tarp on floor
	6	Stall with plastic roof
	77	Other (specify)
Q201	1	Self mainly
	2	Both me and spouse (half/half)
	3	I share the responsibility with another family member (half/half)
	4	Spouse (man) mainly
	5	Spouse (woman) mainly
	77	Other (specify)
Q202	1	Daily or almost
	2	Weekly (at least once a week or more)
	3	2 – 3 times per month
	4	monthly (at least once a month or more)
	5	about once every 2-3 months
	6	only on special occasions
	77	Other (specify)
Q203._1	0	No
	1	Yes
Q203._2	0	No
	1	Yes
Q203._3	0	No
	1	Yes
Q204	1	Yes
	2	No
Q205	1	Self mainly
	2	Both me and spouse (half/half)
	3	I share the responsibility with another family member (half/half)
	4	spouse (man) mainly
	5	spouse (woman) mainly
	77	other (specify)
Q206	1	Self-employed in the food sector (production, harvest, supply chain, retail/vending, catering, restaurant)
	2	Weekly/daily wage labor in the food sector
	3	Self-employed-non-food sector
	4	Weekly/daily wage labor-non-food sector
	5	Salaried worker
	6	Occasional or seasonal work
	7	Student
	8	Unpaid worker/volunteer
	9	Does not work / Unemployed
	10	Retired
	11	Food Vendor/Reseller
	77	Other, specify
Q.208	1	Yes
	2	No
	99	Don’t Know
Q.401	1	Married (monogamous)
	2	Married (Polygamous)
	3	Single
	4	Widowed
	5	Divorced
Q.402	1	Kindergarden, Nursery, Pre-School
	2	0 - 4th Grade
	3	5th Grade - End of Secondary
	4	Post-Secondary (College or University)
	5	Post-Secondary (TVET)
	6	Informal Education (can read and write but has never attended any school)
	7	Non-Regular Education (e.g. Adult Literacy Program, Satellite, or Religious Education)
	8	Never attended school and cannot read and write
	77	Other (specify; manually reassign to category)
	99	Don’t Know/Not Sure
S0.1	1	Yes
	2	No
Q1.1.2	1	Consented/available for interview
	2	No shopmember at shop/stall
	3	Postponed/request new appointment
	4	Entire shop/stall absent for extended period
	5	Refused
	6	Stall/Dwelling vacant or not a dwelling
	7	Stall/Dwelling destroyed
	8	Stall/Dwelling not found
	77	Other (specify)
Q1.1_Visit	1	No call back required selected eligible respondent was available
	2	Refused to be interviewed
	3	Person selected was never at home
	77	Others (Specify)
Q1.1.6	1	Aroge Gebeya
Q1.1.7	1	Amharic
	2	Sidama
	3	Welayta
	77	Other (specify)
Q1.1.10	1	Yes
	2	No
Q1.2.3	1	Male
	2	Female
Q1.2.5	1	Not married
	2	Married
	3	Divorced
	4	Widowed
	77	Other (specify)
Q1.2.6	1	Yes
	2	No
Q1.2.7	1	Spouse (primary)
	2	Spouse (one of several)
	3	Child
	4	Child In-Law
	5	Parent
	6	Parent In-Law
	7	Sibling
	8	Aunt/Uncle
	9	Nephew/Niece
	10	Grandparent
	11	Sibling In-Law
	12	Domestic Help or Related to Domestic Help
	13	Other Relative of HH
	14	Not Related to HH
	77	Other (specify)
	99	Don’t Know
Q1.2.8	1	Kindergarden, Nursery, Pre-School
	2	0 - 4th Grade
	3	5th Grade - End of Secondary
	4	Post-Secondary (College or University)
	5	Post-Secondary (TVET)
	6	Informal Education (can read and write but has never attended any school)
	7	Non-Regular Education (e.g. Adult Literacy Program, Satellite, or Religious Education)
	8	Never attended school and cannot read and write
	77	Other (specify; manually reassign to category)
	99	Don’t Know/Not Sure
Q1.2.9	1	Kindergarden, Nursery, Pre-School
	2	0 - 4th Grade
	3	5th Grade - End of Secondary
	4	Post-Secondary (College or University)
	5	Post-Secondary (TVET)
	6	Informal Education (can read and write but has never attended any school)
	7	Non-Regular Education (e.g. Adult Literacy Program, Satellite, or Religious Education)
	8	Never attended school and cannot read and write
	77	Other (specify; manually reassign to category)
	99	Don’t Know/Not Sure
Q1.2.10	1	Self-employed in the food sector (production, harvest, supply chain, retail/vending, catering, restaurant)
	2	Weekly/daily wage labor in the food sector
	3	Self-employed-non-food sector
	4	Weekly/daily wage labor-non-food sector
	5	Salaried worker
	6	Occasional or seasonal work
	7	Student
	8	Unpaid worker/volunteer
	9	Does not work / Unemployed
	10	Retired
	77	Other (specify)
Q1.2.15	1	Yes
	2	No
Q1.2.16	1	Yes
	2	No
Q1.2.17	1	Amharic
	2	Sidama
	3	Wolayita
	4	Sign language
	5	Oromiffa
	6	Kembatigna
	7	Guragegna
Q1.3.1	1	Yes
	2	No
Q1.3.2	1	Piped water (to dwelling, plot, or neighboring plot)
	2	Private tap, well, or standpipe
	3	Public tap, well, or standpipe
	4	Spring
	5	Rainwater
	6	Surface water (river, dam, lake, pond, stream, etc.)
	7	Tanker truck
	8	Packaged water (Plastic jar, bottles, sachets, etc.)
	77	Other (specify)
	99	Don’t Know
Q1.3.3	1	Thatch
	2	Mud and Wood
	3	Bamboo/Reed
	4	Plastic Canvas
	5	Corrugated Iron Sheets
	6	Concrete/Cement
	7	Asbestos
	8	Bricks
	77	Other (specify)
Q1.3.5	1	Biogas
	2	Electrical battery
	3	Light from dry cell with switch
	4	Kerosene light lamp (imported)
	5	Local kerosene lamp (Kuraz)
	6	Candle/Wax
	7	Firewood
	8	Electricity meter-private
	9	Electricity meter-shared
	10	Electricity from generator
	11	Solar energy
	12	Lantern
	77	Other (specify)
Q1.3.6	1	Firewood
	2	Crop residue/leaves
	3	Dung/Manure
	4	Saw dust
	5	Solar energy
	6	Biogas
	7	Purchased firewood
	8	Charcoal
	9	Kerosene
	10	Butane-Gas
	11	Electricity
	77	Other (specify)
	88	None
Q1.3.7	1	PIT Latrine without slab
	2	Composting toilet
	3	Field/Forest
	4	Flush toilet
	5	PIT Latrine (ventilated PIT)
	6	PIT Latrine with slab
	7	Bucket
	77	Other
Q1.3.8	1	Yes
	2	No
Q1.3.8a	1	Yes
	2	No
Q1.3.9	1	Yes
	2	No
Q1.3.11	1	Yes
	2	No
Q1.3.12..1	0	No
	1	Yes
Q1.3.12..2	0	No
	1	Yes
Q1.3.12..3	0	No
	1	Yes
Q1.3.12..4	0	No
	1	Yes
Q1.3.13..1	0	No
	1	Yes
Q1.3.13..2	0	No
	1	Yes
Q1.3.13..3	0	No
	1	Yes
Q1.3.13..4	0	No
	1	Yes
Q1.3.14	1	Yes
	2	No
Q1.3.15..1	0	No
	1	Yes
Q1.3.15..2	0	No
	1	Yes
Q1.3.15..3	0	No
	1	Yes
Q1.3.15..4	0	No
	1	Yes
Q1.3.15..5	0	No
	1	Yes
Q1.3.15..6	0	No
	1	Yes
Q1.3.16	1	Yes
	2	No
Q1.3.17	1	Yes
	2	No
Q1.3.18	1	Yes
	2	No
Q1.3.19..1	0	No
	1	Yes
Q1.3.19..2	0	No
	1	Yes
Q1.3.19..3	0	No
	1	Yes
Q1.3.19..4	0	No
	1	Yes
Q1.3.19..5	0	No
	1	Yes
Q1.3.19..6	0	No
	1	Yes
Q1.3.20	1	Yes
	2	No
Q1.3.21	1	Yes
	2	No
Q1.4.1	1	Yes
	2	No
Q1.4.2	1	Spouse
	2	Children
	3	Other Relative (living in household)
	4	Other Relatives (not living in household)
	5	Someone from another household helps me
	6	House maid
	7	I am the only responsible person
	77	Other (specify)
	99	Don’t Know
Q1.4.3	1	Yes
	2	No
Q1.4.4	1	My spouse
	2	My children
	3	My parents (one or both)
	4	Other Relative (living in household)
	5	Other Relatives (not living in household)
	6	Someone from another household who helps me
	77	Other (specify)
	88	None
	99	Don’t Know
Q1.4.6.1	0	No
	1	Yes
Q1.4.6.2	0	No
	1	Yes
Q1.4.6.3	0	No
	1	Yes
Q1.4.6.4	0	No
	1	Yes
Q1.4.6.5	0	No
	1	Yes
Q1.4.7.1	1	Daily or almost
	2	Weekly (at least once a week or more)
	3	Monthly (at least once a month or more)
	4	Every 2-3 months
	5	Occasionally (around 2-3 times/year or less)
	77	Other (specify
Q1.4.7.2	1	Daily or almost
	2	Weekly (at least once a week or more)
	3	Monthly (at least once a month or more)
	4	Every 2-3 months
	5	Occasionally (around 2-3 times/year or less)
	77	Other (specify
Q1.4.7.3	1	Daily or almost
	2	Weekly (at least once a week or more)
	3	Monthly (at least once a month or more)
	4	Every 2-3 months
	5	Occasionally (around 2-3 times/year or less)
	77	Other (specify
Q1.4.7.4	1	Daily or almost
	2	Weekly (at least once a week or more)
	3	Monthly (at least once a month or more)
	4	Every 2-3 months
	5	Occasionally (around 2-3 times/year or less)
	77	Other (specify
Q1.4.7.5	1	Daily or almost
	2	Weekly (at least once a week or more)
	3	Monthly (at least once a month or more)
	4	Every 2-3 months
	5	Occasionally (around 2-3 times/year or less)
	77	Other (specify
Q1.4.8	1	Yes
	2	No
	3	Unsure
Q1.4.9	1	My spouse
	2	My children
	3	My parents (one or both)
	4	Other Relative (living in household)
	5	Other Relatives (not living in household)
	6	Housemaid
	77	Other (specify)
	88	None
	99	Don’t Know
Q1.4.9_other	4	Other Relative (living in household)
	88	None
Q1.4.10	1	Daily or almost
	2	Weekly (at least once a week or more)
	3	Monthly (at least once a month or more)
	4	Every 2-3 months
	5	Occasionally (around 2-3 times/year or less)
	6	Never or almost
	77	Other (specify)
	88	None
Q1.4.11.first	1	Freshness
	2	Price
	3	Safety
	4	Nutritional content or Healthiness
	5	Appearance (size, shape, color)
	6	Ease of preparation
	7	Taste
	8	Appropriateness for recipes
	9	Household member satisfaction
	10	Balanced or varied diet
	11	Food appears clean and free from dirt
	77	Other (specify)
	88	None
Q1.4.11.second	1	Freshness
	2	Price
	3	Safety
	4	Nutritional content or Healthiness
	5	Appearance (size, shape, color)
	6	Ease of preparation
	7	Taste
	8	Appropriateness for recipes
	9	Household member satisfaction
	10	Balanced or varied diet
	11	Food appears clean and free from dirt
	77	Other (specify)
	88	None
Q1.4.11.third	1	Freshness
	2	Price
	3	Safety
	4	Nutritional content or Healthiness
	5	Appearance (size, shape, color)
	6	Ease of preparation
	7	Taste
	8	Appropriateness for recipes
	9	Household member satisfaction
	10	Balanced or varied diet
	11	Food appears clean and free from dirt
	77	Other (specify)
	88	None
Q1.4.11.fourth	1	Freshness
	2	Price
	3	Safety
	4	Nutritional content or Healthiness
	5	Appearance (size, shape, color)
	6	Ease of preparation
	7	Taste
	8	Appropriateness for recipes
	9	Household member satisfaction
	10	Balanced or varied diet
	11	Food appears clean and free from dirt
	77	Other (specify)
	88	None
Q1.4.12	1	Never
	2	Occasionally/Rarely
	3	Sometimes
	4	Often
	5	Every time or almost
Q1.4.13.first	1	Freshness
	2	Price
	3	Safety
	4	Nutritional content orHealthiness
	5	Appearance (size, shape, color)
	6	Ease of preparation
	7	Taste
	8	Appropriateness for recipes
	9	Household member satisfaction
	10	Balanced or varied diet
	11	Food appears clean and free from dirt
	77	Other (specify)
	88	None
Q1.4.13.second	1	Freshness
	2	Price
	3	Safety
	4	Nutritional content orHealthiness
	5	Appearance (size, shape, color)
	6	Ease of preparation
	7	Taste
	8	Appropriateness for recipes
	9	Household member satisfaction
	10	Balanced or varied diet
	11	Food appears clean and free from dirt
	77	Other (specify)
	88	None
Q1.4.13_third	1	Freshness
	2	Price
	3	Safety
	4	Nutritional content orHealthiness
	5	Appearance (size, shape, color)
	6	Ease of preparation
	7	Taste
	8	Appropriateness for recipes
	9	Household member satisfaction
	10	Balanced or varied diet
	11	Food appears clean and free from dirt
	77	Other (specify)
	88	None
Q1.4.13.fourth	1	Freshness
	2	Price
	3	Safety
	4	Nutritional content orHealthiness
	5	Appearance (size, shape, color)
	6	Ease of preparation
	7	Taste
	8	Appropriateness for recipes
	9	Household member satisfaction
	10	Balanced or varied diet
	11	Food appears clean and free from dirt
	77	Other (specify)
	88	None
Q1.4.14	1	Not at all satisfied
	2	Slightly dissatisfied
	3	Neither satisfied nor dissatisfied
	4	slightly satisfied
	5	Completely satisfied
Q1.4.15	1	Not at all satisfied
	2	Slightly satisfied
	3	Neither satisfied nor dissatisfied
	4	slightly satisfied
	5	Completely satisfied
Q2.1.1	1	Yes
	2	No
Q2.1.3	1	Daily or almost
	2	Weekly (at least once a week or more)
	3	Monthly (at least once a month or more)
	4	Every 2-3 months
	5	Occasionally (around 2-3 times/year or less)
	77	Other (specify)
Q2.1.4.first	1	Proximity or easy to get to
	2	Food Quality
	3	Food Prices
	4	Market Cleanliness
	5	Food Safety or Cleanliness
	6	Food Variety
	7	Vendor Characteristics
	88	None
Q2_1_4_second	1	Proximity or easy to get to
	2	Food Quality
	3	Food Prices
	4	Market Cleanliness
	5	Food Safety or Cleanliness
	6	Food Variety
	7	Vendor Characteristics
	88	None
Q2.1.4.third	1	Proximity or easy to get to
	2	Food Quality
	3	Food Prices
	4	Market Cleanliness
	5	Food Safety or Cleanliness
	6	Food Variety
	7	Vendor Characteristics
	88	None
Q2.1.5	1	Less than two months
	2	Between two and 12 months
	3	Between one and three years
	4	More than three years
	99	Don’t Know
Q2.1.6.1	0	No
	1	Yes
Q2.1.6.2	0	No
	1	Yes
Q2.1.6.3	0	No
	1	Yes
Q2.1.6.4	0	No
	1	Yes
Q2.1.6.5	0	No
	1	Yes
Q2.1.6.6	0	No
	1	Yes
Q2.1.6.7	0	No
	1	Yes
Q2.1.6.8	0	No
	1	Yes
Q2.1.6.9	0	No
	1	Yes
Q2.1.6.10	0	No
	1	Yes
Q2.1.7	1	06:00 - 08:00
	2	08:00 - 12:00
	3	12:00 - 14:00
	4	14:00 - 17:00
	5	After 17:00
	6	No “usual” time
	77	Other (specify)
Q2.1.8	1	Very insecure
	2	Somewhat insecure
	3	Neutral
	4	Somewhat secure
	5	Very secure
Q2.1.9	1	Very dirty
	2	Dirty
	3	Not too clean, but not too dirty either
	4	Clean
	5	Very clean
Q2.1.10	1	Yes
	2	No
Q2.1.11_1	1	When it rains
	2	Waste is thrown in it.
	3	They throw away the byproducts
	4	Poor waste disposal
	5	Vendors do not clean their area after they sell their products
	6	There are shades allover the place.
	7	The Mud
	8	Cattle live in it.
	9	Different types of waste
	10	Chaff
	11	Peelings
	12	It could be due to shortage of space
	13	Lack of Hygiene
	14	Too many people shop there.
	15	The authorities don’t come frequently
	16	Many types of activities are done.
	17	In relation to seasons
	18	The smell/Various odors
	19	Toilet
	20	It is exposed to flood
	88	None
Q2.1.11_2	1	When it rains
	2	Waste is thrown in it.
	3	They throw away the byproducts
	4	Poor waste disposal
	5	Vendors do not clean their area after they sell their products
	6	There are shades allover the place.
	7	The Mud
	8	Cattle live in it.
	9	Different types of waste
	10	Chaff
	11	Peelings
	12	It could be due to shortage of space
	13	Lack of Hygiene
	14	Too many people shop there.
	15	The authorities don’t come frequently
	16	Many types of activities are done.
	17	In relation to seasons
	18	The smell/Various odors
	19	Toilet
	20	It is exposed to flood
	88	None
Q2.1.12	1	Not at all satisfied
	2	Slightly satisfied
	3	Neither satisfied nor dissatisfied
	4	Slightly satisfied
	5	Completely satisfied
Q2.1.13	1	Price fluctuation
	2	The supply has greatly declined
	3	Cost of living increment
	4	Because it is congested
	5	lack of hygiene
	6	Inflation
Q2.2.2	1	Never
	2	Occasionally/rarely
	3	Sometimes
	4	Often
	5	Every time or almost
Q2.2.3.1	0	No
	1	Yes
Q2.2.3.2	0	No
	1	Yes
Q2.2.3.3	0	No
	1	Yes
Q2.2.3.4	0	No
	1	Yes
Q2.2.3.5	0	No
	1	Yes
Q2.2.3.6	0	No
	1	Yes
Q2.2.3.7	0	No
	1	Yes
Q2.2.3.8	0	No
	1	Yes
Q2.2.3.9	0	No
	1	Yes
Q2.2.5	1	Usually have plenty of time
	2	Usually in a hurry
	3	Sometimes I have time, sometime not
	77	Other (specify)
Q2.2.6b.1	0	No
	1	Yes
Q2.2.6b.2	0	No
	1	Yes
Q2.2.6b.3	0	No
	1	Yes
Q2.2.6b.4	0	No
	1	Yes
Q2.2.6b.5	0	No
	1	Yes
Q2.2.6b.6	0	No
	1	Yes
Q2.2.6b.7	0	No
	1	Yes
Q2.2.6b.8	0	No
	1	Yes
Q2.2.7.1	0	No
	1	Yes
Q2.2.7.2	0	No
	1	Yes
Q2.2.7.3	0	No
	1	Yes
Q2.2.7.4	0	No
	1	Yes
Q2.2.8.first	1	Prices
	2	Food quality (other than cleanliness/ safety)
	3	Food cleanliness/safety
	4	Food Variety
	5	Credit
	6	Possibility to barter
	7	Vendor personality/how they treat me as their customer
	8	Comfort/Security
	9	Trust in vendor
	10	Personal/Family Connection
	11	Consistent food availability
	12	Additional services they offer (specify)
	77	Other (specify)
	88	None
Q2.2.8.second	1	Prices
	2	Food quality (other than cleanliness/ safety)
	3	Food cleanliness/safety
	4	Food Variety
	5	Credit
	6	Possibility to barter
	7	Vendor personality/how they treat me as their customer
	8	Comfort/Security
	9	Trust in vendor
	10	Personal/Family Connection
	11	Consistent food availability
	12	Additional services they offer (specify)
	77	Other (specify)
	88	None
Q2.2.8.third	1	Prices
	2	Food quality (other than cleanliness/ safety)
	3	Food cleanliness/safety
	4	Food Variety
	5	Credit
	6	Possibility to barter
	7	Vendor personality/how they treat me as their customer
	8	Comfort/Security
	9	Trust in vendor
	10	Personal/Family Connection
	11	Consistent food availability
	12	Additional services they offer (specify)
	77	Other (specify)
	88	None
Q2.2.10	1	Ans
Q2.2.11.1	0	No
	1	Yes
Q2.2.11.2	0	No
	1	Yes
Q2.2.11.3	0	No
	1	Yes
Q2.2.11.4	0	No
	1	Yes
Q2.2.11.5	0	No
	1	Yes
Q2.2.11.6	0	No
	1	Yes
Q2.2.11.7	0	No
	1	Yes
Q2.2.11.8	0	No
	1	Yes
Q2.2.11.9	0	No
	1	Yes
Q2.2.11.10	0	No
	1	Yes
Q2.2.11.11	0	No
	1	Yes
Q2.2.11.12	0	No
	1	Yes
Q2.2.11.13	0	No
	1	Yes
Q2.2.12.1	0	No
	1	Yes
Q2.2.12.2	0	No
	1	Yes
Q2.2.12.3	0	No
	1	Yes
Q2.2.12.4	0	No
	1	Yes
Q2.2.12.5	0	No
	1	Yes
Q2.2.12.6	0	No
	1	Yes
Q2.2.12.7	0	No
	1	Yes
Q2.2.12.8	0	No
	1	Yes
Q2.2.12.9	0	No
	1	Yes
Q2.2.12.10	0	No
	1	Yes
Q2.2.13.1.st	0	No
	1	Yes
Q2.2.13.1.C.1	1	Hygiene
	2	The quality
	3	How the food is handled
	4	How the food is stacked
	5	Disposing the spoiled ones
	6	How they welcome you
	7	When they bring good items
	8	Waste disposal
	9	Whether he gives me good food
	10	The price
	11	If they don’t throw out waste
	12	I would look at the item I want
	13	I see damaged products
	14	If there is a better place
	15	If they make adjustments for the kilo
	16	That is suitable for viewing
	17	They cover their head
	18	They mix the rotten item with waste
	19	They dont place it on the ground
	20	They touch the food with hand they held money with
	88	None
	99	They dont' know
Q2.2.13.2.nd	0	No
	1	Yes
Q2.2.13.2.C.2	1	Hygiene
	2	The quality
	3	How the food is handled
	4	How the food is stacked
	5	Disposing the spoiled ones
	6	How they welcome you
	7	When they bring good items
	8	Waste disposal
	9	Tith migib inidisetegn aderigewalehu
	10	The price
	11	If they dont throw out waste
	12	I would look at the item I want
	13	I see damaged products
	14	If there is a better place
	15	If they make adjustments for the kilo
	16	That is suitable for viewing
	17	They cover their head
	18	They mix the rotten item with waste
	19	They dont place it on the ground
	20	They touch the food with hand they held money with
	21	Expiration date of food
	22	Yerevan e waga baychemiru
	23	Yaskemetu Eka
	24	Genzeb neither legna yemisetun migibin baysetum
	25	If the food they stock is spoiled or not
	26	Being sorrounded by houseflies
	27	Sprinkling water
	28	Freshness of the product
	29	Collecting thrown away things
	30	Its surrounding
	88	None
Q2.2.13.3.rd	0	No
	1	Yes
Q2.2.13.3.C.3	1	Hygiene
	2	The quality
	3	How the food is handled
	4	How the food is stacked
	5	Disposing the spoiled ones
	6	How they welcome you
	7	When they bring good items
	8	Waste disposal
	9	Whether he gives me good food
	10	The price
	11	If they dont throw out waste
	12	I would look at the item I want
	13	I see damaged products
	14	If there is a better place
	15	N/A
	16	That is suitable for viewing
	17	They cover their head
	18	They mix the rotten item with waste
	19	They dont place it on the ground
	20	They touch the food with hand they held money with
	21	Expiration date of food
	23	Yaskemetu Eka
	24	If they make adjustments for the kilo
	25	If the food they stock is spoiled or not
	26	Being sorrounded by houseflies
	27	Sprinkling water
	28	Freshness of the product
	29	Collecting thrown away things
	30	Its surrounding
	88	None
Q2.2.13.4.4th	0	No
	1	Yes
Q2.2.13.5.5th	0	No
	1	Yes
Q2.2.13.6.6th	0	No
	1	Yes
Q2.2.14	1	Daily or almost
	2	Weekly (at least once a week or more)
	3	Monthly (at least once a month or more)
	4	Every 2-3 months
	5	Occasionally (around 2-3 times/year or less)
	6	Never
	77	Other (specify)
Q2.2.15.1	0	No
	1	Yes
Q2.2.15.2	0	No
	1	Yes
Q2.2.15.3	0	No
	1	Yes
Q2.2.15.4	0	No
	1	Yes
Q2.2.15.5	0	No
	1	Yes
Q2.2.15.6	0	No
	1	Yes
Q2.2.15.7	0	No
	1	Yes
Q2.2.15.8	0	No
	1	Yes
Q2.2.16	1	Daily or almost
	2	Weekly (at least once a week or more)
	3	Monthly (at least once a month or more)
	4	Every 2-3 months
	5	Occasionally (around 2-3 times/year or less)
	6	Never
	77	Other (specify)
Q2.2.17.1	0	No
	1	Yes
Q2.2.17.2	0	No
	1	Yes
Q2.2.17.3	0	No
	1	Yes
Q2.2.17.4	0	No
	1	Yes
Q2.2.17.5	0	No
	1	Yes
Q2.2.17.6	0	No
	1	Yes
Q2.2.17.7	0	No
	1	Yes
Q2.2.17.8	0	No
	1	Yes
Q2.2.17.9	0	No
	1	Yes
Q2.2.17.10	0	No
	1	Yes
Q2.2.18	1	Not at all necessary
	2	Not necessary
	3	Neutral
	4	Necessary
	5	Very necessary
Q2.2.19	1	Not at all necessary
	2	Not necessary
	3	Neutral
	4	Necessary
	5	Very necessary
Q2.2.20	1	Never
	2	Occasionally/Rarely
	3	Sometimes
	4	Often
	5	Every time or almost Very Often
Q2.2.21.first	1	Price
	2	Food quality (other than cleanliness/ safety)
	3	Food Variety
	4	Reasons related to credit
	5	Shop cleanliness/hygiene
	6	Shop location/not easy to get to
	7	Shop appearance
	8	Vendor personalityrelationship//how they treat me as their customer
	9	Reasons related to trust or breach of trust
	10	Comfort/Security issues
	11	Personal/family connection reasons
	12	Bartering not available
	13	Long waiting time, or long line
	14	Not Applicable
	77	Other (specify)
	88	None
Q2.2.21.second	1	Price
	2	Food quality (other than cleanliness/ safety)
	3	Food Variety
	4	Reasons related to credit
	5	Shop cleanliness/hygiene
	6	Shop location/not easy to get to
	7	Shop appearance
	8	Vendor personalityrelationship//how they treat me as their customer
	9	Reasons related to trust or breach of trust
	10	Comfort/Security issues
	11	Personal/family connection reasons
	12	Bartering not available
	13	Long waiting time, or long line
	14	Not Applicable
	77	Other (specify)
	88	None
Q2.2.21.third	1	Price
	2	Food quality (other than cleanliness/ safety)
	3	Food Variety
	4	Reasons related to credit
	5	Shop cleanliness/hygiene
	6	Shop location/not easy to get to
	7	Shop appearance
	8	Vendor personalityrelationship//how they treat me as their customer
	9	Reasons related to trust or breach of trust
	10	Comfort/Security issues
	11	Personal/family connection reasons
	12	Bartering not available
	13	Long waiting time, or long line
	14	Not Applicable
	77	Other (specify)
	88	None
Q2.2.22	1	Never
	2	Rarely
	3	Sometimes
	4	Often
	5	Every time or almost
Q2.2.23	1	Very unlikely
	2	Unlikely
	3	Neutral
	4	Likely
	5	Very Likely
Q2.2.24.1	0	No
	1	Yes
Q2.2.24.2	0	No
	1	Yes
Q2.2.24.3	0	No
	1	Yes
Q2.2.24.4	0	No
	1	Yes
Q2.2.24.5	0	No
	1	Yes
Q2.2.24.6	0	No
	1	Yes
Q2.2.24.7	0	No
	1	Yes
Q2.2.24.8	0	No
	1	Yes
Q2.2.24.9	0	No
	1	Yes
Q2.2.25	1	About how they handle it
	2	About the quality
	3	The price
	4	The hygiene
	5	The freshness
	6	About the cleanliness about the food
	7	How long it has been in stock
	8	How it is stored and how it is stacked
Q2.2.26	1	Maintaining the cleanliness of the food
	2	Maintaining its quality or They should handle good quality product
	3	Cleaning the area
	4	Placing on a clean item or How they place it
	5	Beautify their stack
	6	Disposing of what has spoiled or Waste disposal
	7	If there is a government body for control
	8	If the area for vendors and pedestrians is separated
	9	Not sell tomatoes that have overstayed or Its duration
	10	They should maintain hygiene
	11	In terms of taste
	12	They should take advice
	13	They should have more convenient place
	14	They should protect it from sunlight.
	15	They should discount price
	16	Stacking their stock properly
	17	Presenting a better food option
	18	Supplying fresh product
	19	They have to speak with health professionals
	20	They have to speak with good suppliers
	21	Stocking safe or healthy food
	22	If possible the market should be modernized
	88	None
	99	Don't Know
Q2.3.1.1.st	0	No
	1	Yes
Q2.3.1.1.C.1	1	Weather a food is good for you or not
	2	Maintaining its cleanliness
	3	That hasn’t spoiled
	4	related to utensilsorstorage
	5	It means healthyorBeing healthy
	6	Quality of the food
	7	Storing in clean container
	8	That is free from germs and bacteria
	9	Balanced diet
	10	Food that is fresh
	11	In terms of hygiene of the food
	12	I will identify it with its appearance
	13	How it is placed
	14	Being at peace
	15	N/A
	16	Not piercedorbroken
	17	Overripe
	18	Not stale
	19	That hasn’t withered
	20	Proper ripening
	21	Yaskemetu eka
	22	The place where it is produced being known
	23	Preparation
	24	Pleasant to took at
	25	Blackening
	26	Not having spots
Q2.3.1.2.2nd	0	No
	1	Yes
Q2.3.1.2.C.2	1	Weather a food is good for you or not
	2	Maintaining its cleanliness
	3	That hasn’t spoiled
	4	related to utensilsorstorage
	5	It means healthyorBeing healthy
	6	Quality of the food
	7	Storing in clean container
	8	That is free from germs and bacteria
	9	Balanced diet
	10	Food that is fresh
	11	In terms of hygiene of the food
	12	I will identify it with its appearance
	13	How it is placed
	14	Being at peace
	15	N/A
	16	Not piercedorbroken
	17	Overripe
	18	Not stale
	19	That hasn’t withered
	20	Proper ripening
	21	The product displayed
	22	The place where it is produced being known
	23	Preparation
	24	Pleasant to took at
	25	Blackening
	26	Not having spots
Q2.3.1.3.rd	0	No
	1	Yes
Q2.3.1.3.C.3	1	Weather a food is good for you or not
	2	Maintaining its cleanliness
	3	That hasn’t spoiled
	5	It means healthyorBeing healthy
	6	Quality of the food
	7	Storing in clean container
	8	That is free from germs and bacteria
	9	Balanced diet
	10	Food that is fresh
	11	In terms of hygiene of the food
	12	I will identify it with its appearance
	13	How it is placed
	14	Being at peace
	15	N/A
	16	Not piercedorbroken
	17	Overripe
	18	Not stale
	19	That hasn’t withered
	20	Proper ripening
	21	The product displayed
	22	The place where it is produced being known
	23	Preparation
	24	Pleasant to took at
	25	Blackening
	26	Not having spots
Q2.3.1.4.4th	0	No
	1	Yes
Q2.3.1.5.5th	0	No
	1	Yes
Q2.3.1.6.6th	0	No
	1	Yes
Q2.3.2.1.st	0	No
	1	Yes
Q2.3.2.1.C.1	1	When you see flies swamping on it/When it is infested with insects
	2	When it turns yellow/When it changes color
	3	When they are unclean
	4	When the food gets droopy
	5	When it spoils/When it rots
	6	When it smells/It will generate odor
	7	It will rupture/If it is crushed
	8	When it changes tastes
	9	The hygiene of the place
	10	When it over ripens/That has ripened
	11	The hygiene of the place
	12	That have holes/That has scarring
	13	That doesn’t have quality
	14	That it has withered
	15	That is confined
	16	Duration after it has been prepared
	17	Not being fresh
	18	Stored in unclean place
	19	Coagulation of food oil
	20	if it is stale
	21	Storing in wet place
	22	It will change its appearance
	23	That has stayed under sunlight
	24	When it is just leaves
	88	None
Q2.3.2.2.2nd	0	No
	1	Yes
Q2.3.2.2.C.2	1	When you see flies swamping on it/When it is infested with insects
	2	When it turns yellow/When it changes color
	3	When they are unclean
	4	When the food gets droopy
	5	When it spoils/When it rots
	6	When it smells/It will generate odor
	7	It will rupture/If it is crushed
	8	When it changes tastes
	9	The hygiene of the place
	10	When it over ripens/That has ripened
	11	The hygiene of the place
	12	That have holes/That has scarring
	13	That doesn’t have quality
	14	That it has withered
	15	That is confined
	16	Duration after it has been prepared
	17	Not being fresh
	18	Stored in unclean place
	19	Coagulation of food oil
	20	if it is stale
	21	Storing in wet place
	22	It will change its appearance
	23	That has stayed under sunlight
	24	When it is just leaves
	88	None
Q2.3.2.3.3rd	0	No
	1	Yes
Q2.3.2.3.C.3	1	When you see flies swamping on it/When it is infested with insects
	2	When it turns yellow/When it changes color
	3	When they are unclean
	4	When the food gets droopy
	5	When it spoils/When it rots
	6	When it smells/It will generate odor
	7	It will rupture/If it is crushed
	8	When it changes tastes
	9	The hygiene of the place
	10	When it over ripens/That has ripened
	11	The hygiene of the place
	12	That have holes/That has scarring
	13	That doesn’t have quality
	14	That it has withered
	15	That is confined
	16	Duration after it has been prepared
	17	Not being fresh
	18	Stored in unclean place
	19	Coagulation of food oil
	20	if it is stale
	21	Storing in wet place
	22	It will change its appearance
	23	That has stayed under sunlight
	24	When it is just leaves
	88	None
Q2.3.2.4.th	0	No
	1	Yes
Q2.3.2.5.5th	0	No
	1	Yes
Q2.3.2.6.6th	0	No
	1	Yes
Q2.3.3.1.st	0	No
	1	Yes
Q2.3.3.1.C.1	1	When you see flies swamping on it/When it is infested with insects
	2	When it turns yellow/When it changes color
	3	When they are unclean
	4	When the food gets droopy
	5	When it spoils/When it rots
	6	When it smells/It will generate odor
	7	It will rupture/If it is crushed
	8	When it changes tastes
	9	The hygiene of the place
	10	When it over ripens/That has ripened
	11	The hygiene of the place
	12	That have holes/That has scarring
	13	That doesn’t have quality
	14	That it has withered
	15	That is confined
	16	Duration after it has been prepared
	17	Not being fresh
	18	Stored in unclean place
	19	Coagulation of food oil
	20	if it is stale
	21	Storing in wet place
	22	It will change its appearance
	23	That has stayed under sunlight
	24	When it is just leaves
	88	None
Q2.3.3.2.2nd	0	No
	1	Yes
Q2.3.3.2.C.2	1	When you see flies swamping on it/When it is infested with insects
	2	When it turns yellow/When it changes color
	3	When they are unclean
	4	When the food gets droopy
	5	When it spoils/When it rots
	6	When it smells/It will generate odor
	7	It will rupture/If it is crushed
	8	When it changes tastes
	9	The hygiene of the place
	10	When it over ripens/That has ripened
	11	The hygiene of the place
	12	That have holes/That has scarring
	13	That doesn’t have quality
	14	That it has withered
	15	That is confined
	16	Duration after it has been prepared
	17	Not being fresh
	18	Stored in unclean place
	19	Coagulation of food oil
	20	if it is stale
	21	Storing in wet place
	22	It will change its appearance
	23	That has stayed under sunlight
	24	When it is just leaves
	88	None
Q2.3.3.3.rd	0	No
	1	Yes
Q2.3.3.3.C.3	1	When you see flies swamping on it/When it is infested with insects
	2	When it turns yellow/When it changes color
	3	When they are unclean
	4	When the food gets droopy
	5	When it spoils/When it rots
	6	When it smells/It will generate odor
	7	It will rupture/If it is crushed
	8	When it changes tastes
	9	The hygiene of the place
	10	When it over ripens/That has ripened
	11	The hygiene of the place
	12	That have holes/That has scarring
	13	That doesn’t have quality
	14	That it has withered
	15	That is confined
	16	Duration after it has been prepared
	17	Not being fresh
	18	Stored in unclean place
	19	Coagulation of food oil
	20	if it is stale
	21	Storing in wet place
	22	It will change its appearance
	23	That has stayed under sunlight
	24	When it is just leaves
	88	None
Q2.3.3.4.4th	0	No
	1	Yes
Q2.3.3.5.5th	0	No
	1	Yes
Q2.3.3.6.6th	0	No
	1	Yes
Q2.3.4.1.1	0	No
	1	Yes
Q2.3.4.1.2	0	No
	1	Yes
Q2.3.4.1.3	0	No
	1	Yes
Q2.3.4.1.4	0	No
	1	Yes
Q2.3.4.1.5	0	No
	1	Yes
Q2.3.4.1.6	0	No
	1	Yes
Q2.3.4.1.7	0	No
	1	Yes
Q2.3.4.2.1	0	No
	1	Yes
Q2.3.4.2.2	0	No
	1	Yes
Q2.3.4.2.3	0	No
	1	Yes
Q2.3.4.2.4	0	No
	1	Yes
Q2.3.4.2.5	0	No
	1	Yes
Q2.3.4.2.6	0	No
	1	Yes
Q2.3.4.2.7	0	No
	1	Yes
Q2.3.4.3.1	0	No
	1	Yes
Q2.3.4.3.2	0	No
	1	Yes
Q2.3.4.3.3	0	No
	1	Yes
Q2.3.4.3.4	0	No
	1	Yes
Q2.3.4.3.5	0	No
	1	Yes
Q2.3.4.3.6	0	No
	1	Yes
Q2.3.4.3.7	0	No
	1	Yes
Q2.3.5	1	Yes
	2	No
	3	Unsure
Q2.3.6.1.1st	0	No
	1	Yes
Q2.3.6.1.C.1	1	Because I am not convinced about its quality
	2	Because it hasn’t maintained its cleanliness
	3	It could be sub standard
	4	It could be spoiled/It would have worms/it may be rotten
	5	The price being low
	6	its safety is not maintained
	7	It might not be healthy
	8	It causes disease
	9	It may not be good
	10	It is not fresh
	11	I wouldn’t buy something I am not certain about
	12	Because the way it was brought in varies
	13	Because I observe what I buy, it is not troubling
	14	Because I wouldn’t use it after taking it.
	15	I think it sells (smells?) better
	16	It may be contaminated with bacteria
	88	None
Q2.3.6.2.2nd	0	No
	1	Yes
Q2.3.6.2.C.2	1	Because I am not convinced about its quality
	2	Because it hasn’t maintained its cleanliness
	3	It could be sub standard
	4	It could be spoiled/It would have worms/it may be rotten
	5	The price being low
	6	its safety is not maintained
	7	It might not be healthy
	8	It causes disease
	9	It may not be good
	10	It is not fresh
	11	I wouldn’t buy something I am not certain about
	12	Because the way it was brought in varies
	13	Because I observe what I buy, it is not troubling
	14	Because I wouldn’t use it after taking it.
	15	I think it sells (smells?) better
	16	It may be contaminated with bacteria
	88	None
Q2.3.6.3.3rd	0	No
	1	Yes
Q2.3.6.4.4th	0	No
	1	Yes
Q2.3.6.5.5th	0	No
	1	Yes
Q2.3.6.6.6th	0	No
	1	Yes
Q3.1.1.1	1	Strongly disagree
	2	Disagree
	3	Neither agree nor disagree
	4	Agree
	5	Strongly agree
Q3.1.1.2	1	Strongly disagree
	2	Disagree
	3	Neither agree nor disagree
	4	Agree
	5	Strongly agree
Q3.1.1.3	1	Strongly disagree
	2	Disagree
	3	Neither agree nor disagree
	4	Agree
	5	Strongly agree
Q3.1.2	1	Strongly disagree
	2	Disagree
	3	Neither agree nor disagree
	4	Agree
	5	Strongly agree
Q3.1.3	1	Strongly disagree
	2	Disagree
	3	Neither agree nor disagree
	4	Agree
	5	Strongly agree
Q3.1.4	1	Strongly disagree
	2	Disagree
	3	Neither agree nor disagree
	4	Agree
	5	Strongly agree
Q3.1.5	1	Strongly disagree
	2	Disagree
	3	Neither agree nor disagree
	4	Agree
	5	Strongly agree
Q3.1.6	1	Strongly disagree
	2	Disagree
	3	Neither agree nor disagree
	4	Agree
	5	Strongly agree
Q3.1.7	1	Strongly disagree
	2	Disagree
	3	Neither agree nor disagree
	4	Agree
	5	Strongly agree
Q3.1.8	1	Strongly disagree
	2	Disagree
	3	Neither agree nor disagree
	4	Agree
	5	Strongly agree
Q3.1.9	1	Strongly disagree
	2	Disagree
	3	Neither agree nor disagree
	4	Agree
	5	Strongly agree
Q3.1.10	1	Strongly disagree
	2	Disagree
	3	Neither agree nor disagree
	4	Agree
	5	Strongly agree
Q3.1.11	1	Strongly disagree
	2	Disagree
	3	Neither agree nor disagree
	4	Agree
	5	Strongly agree
Q3.1.12.1.1st	0	No
	1	Yes
Q3.1.12.1.C.1	1	Vendors
	2	Supplier
	3	Producer
	4	Market supervisors
	5	Government body
	6	The farmer
	7	The distributor
	8	The community
	9	Individual
	10	Health professionals or Health Controls/health office
	11	Consumer
	12	Authorities
	13	city administration
	14	Mass distributors
	15	Trade and Industry
	16	Neighboring people
	17	market administration
	18	Food security
	19	Customer
Q3.1.12.2.1st	0	No
	1	Yes
Q3.1.12.2.C.2	1	Vendors
	2	Supplier
	3	Producer
	4	Market supervisors
	5	Government body
	6	The farmer
	7	The distributor
	8	The community
	9	Individual
	10	Health professionals or Health Controls/health office
	11	Consumer
	12	Authorities
	13	city administration
	14	Mass distributors
	15	Trade and Industry
	16	Neighboring people
	17	market administration
	18	Food security
	19	Customer
Q3.1.12.3.3rd	0	No
	1	Yes
Q3.1.12.3.C.3	1	Vendors
	2	Supplier
	3	Producer
	4	Market supervisors
	5	Government body
	6	The farmer
	7	The distributor
	8	The community
	9	Individual
	10	Health professionals or Health Controls/health office
	11	Consumer
	12	Authorities
	13	city administration
	14	Mass distributors
	15	Trade and Industry
	16	Neighboring people
	17	market administration
	18	Food security
	19	Customer
Q3.1.12.4.4th	0	No
	1	Yes
Q3.1.12.4.C.4	1	Vendors
	2	Supplier
	3	Producer
	4	Market supervisors
	5	Government body
	6	The farmer
	7	The distributor
	8	The community
	9	Individual
	10	Health professionals or Health Controls/health office
	11	Consumer
	12	Authorities
	13	city administration
	14	Mass distributors
	15	Trade and Industry
	16	Neighboring people
	17	market administration
	18	Food security
	19	Customer
Q3.1.13.1.st	0	No
	1	Yes
Q3.1.13.1.C.1	1	We dont properly know where they are produced
	2	We dont find them in the condition we expected to find them in
	3	Vendors behaviors
	4	They may not buy fresh products
	5	There isnt alternative nearby
	6	There is market in many places or There are many vendors or there are many food alternatives
	7	There are some places that dont have hygiene
	8	My own shortage of money
	9	Supply from vendors or From the suppliers
	10	Related with price
	11	There is theft
	12	Because there arent good suppliers
	13	how the product is handled/stored
	14	Lack of cleanliness
	15	it varies with season
	16	It is related with quality
	17	Because people work the way they want to
	18	Because I have seen around
	19	Because there would be people who just want to sell and pass by
	20	Limitation
	21	Because I have customers
	22	The duration the food lasts
	88	None
Q3.1.13.2.2nd	0	No
	1	Yes
Q3.1.13.2.C.2	1	We dont properly know where they are produced
	2	We dont find them in the condition we expected to find them in
	3	Vendors behaviors
	4	They may not buy fresh products
	5	There isnt alternative nearby
	6	There is market in many places or There are many vendors or there are many food alternatives
	7	There are some places that dont have hygiene
	8	My own shortage of money
	9	Supply from vendors or From the suppliers
	10	Related with price
	11	There is theft
	12	Because there arent good suppliers
	13	how the product is handled/stored
	14	Lack of cleanliness
	15	it varies with season
	16	It is related with quality
	17	Because people work the way they want to
	18	Because I have seen around
	19	Because there would be people who just want to sell and pass by
	20	Limitation
	21	Because I have customers
	22	The duration the food lasts
	88	None
Q3.1.13.3	0	No
	1	Yes
Q3.1.13.4	0	No
	1	Yes
Q3.1.13.5	0	No
	1	Yes
Q3.1.14	1	Very Low Importance
	2	Low Importance
	3	Moderate Importance
	4	High Importance
	5	Very High Importance
Q3.1.15	1	Very Low Importance
	2	Low Importance
	3	Moderate Importance
	4	High Importance
	5	Very High Importance
Q3.1.16	1	Very Low Importance
	2	Low Importance
	3	Moderate Importance
	4	High Importance
	5	Very High Importance
Q3.1.17	1	Very Low Importance
	2	Low Importance
	3	Moderate Importance
	4	High Importance
	5	Very High Importance
Q3.1.18	1	Very Low Importance
	2	Low Importance
	3	Moderate Importance
	4	High Importance
	5	Very High Importance
Q3.1.19	1	Never
	2	Rarely
	3	Sometimes
	4	Often
	5	Very Often/Always
Q3.2.1	1	Very Unsatisfied
	2	Unsatisfied
	3	Neither Satisfied nor Unsatisfied
	4	Satisfied
	5	Very Satisfied
Q3.2.2.first	1	Quality
	2	Variety
	3	Price
	4	Safety
	5	Healthiness
	6	Cleanliness
	7	I know where the
	8	Quantity
	9	Household satisf
	77	Other (specify)
	88	None
Q3.2.2.second	1	Quality
	2	Variety
	3	Price
	4	Safety
	5	Healthiness
	6	Cleanliness
	7	I know where the
	8	Quantity
	9	Household satisf
	77	Other (specify)
	88	None
Q3.2.2.third	1	Quality
	2	Variety
	3	Price
	4	Safety
	5	Healthiness
	6	Cleanliness
	7	I know where the
	8	Quantity
	9	Household satisf
	77	Other (specify)
	88	None
Q3.2.3.first	1	Quality
	2	Variety
	3	Price
	4	Safety
	5	Healthiness
	6	Cleanliness
	7	I know where the
	8	Quantity
	9	Household satisf
	77	Other (specify)
	88	None
Q3.2.3.second	1	Quality
	2	Variety
	3	Price
	4	Safety
	5	Healthiness
	6	Cleanliness
	7	I know where the
	8	Quantity
	9	Household satisf
	77	Other (specify)
	88	None
Q3.2.3.third	1	Quality
	2	Variety
	3	Price
	4	Safety
	5	Healthiness
	6	Cleanliness
	7	I know where the
	8	Quantity
	9	Household satisf
	77	Other (specify)
	88	None
Q3.2.4.1	0	No
	1	Yes
Q3.2.4.2	0	No
	1	Yes
Q3.2.4.3	0	No
	1	Yes
Q3.2.4.4	0	No
	1	Yes
Q3.3.1.1.1st	0	No
	1	Yes
Q3.3.1.1.C.1	1	Typhoid
	2	Stomach Pains
	4	Malaria
	5	Lettuce disease
	6	Giardia
	7	Diarrhea
	8	Bacteria
	9	Amoeba
	10	Abdominal cramps
	11	Vomiting
	12	Typhus
	13	Gastric [illness]
	14	Tomatoes disease
Q3.3.1.2.2nd	0	No
	1	Yes
Q3.3.1.2.C.2	1	Typhoid
	2	Stomach Pains
	4	Malaria
	5	Lettuce disease
	6	Giardia
	7	Diarrhea
	8	Bacteria
	9	Amoeba
	10	Abdominal cramps
	11	Vomiting
	12	Typhus
	13	Gastric [illness]
	14	Tomatoes disease
Q3.3.1.3.3rd	0	No
	1	Yes
Q3.3.1.3.C.3	1	Typhoid
	2	Stomach Pains
	4	Malaria
	5	Lettuce disease
	6	Giardia
	7	Diarrhea
	8	Bacteria
	9	Amoeba
	10	Abdominal cramps
	11	Vomiting
	12	Typhus
	13	Gastric [illness]
	14	Tomatoes disease
Q3.3.1.4	0	No
	1	Yes
Q3.3.2.1.1	0	No
	1	Yes
[truncated: 627 more rows]
