# Supplementary material for: Food Safety Practices and Behavior Drivers in Traditional Food Markets in Ethiopia: Assessing the Potential for Consumer-Driven Interventions
Source: Int J Environ Res Public Health. 2025 Oct 29;22(11):1645. doi: 10.3390/ijerph22111645 (PMC12652902; doi:10.3390/ijerph22111645)
Supplement: Supplementary file 1 [file ijerph-22-01645-s001.zip › EatSafe Ethiopia QFA_Consumer_Final Dataset_De-Identified.xlsx]

## Sheet: EatSafe QFA Ethiopia_Consumer
InstanceID	InstanceID	Q1. MODULE1_1.RespondentID	RespondentID_Recruitment	SHELL_INTERVIEWER_LOGIN	SHELL CHAINID	Language selection	Interview length (in min)	ProtoSurveyID	System_LocationID	SHELL_APPLICATION_ID	Language selection	For quality purposes some of the questions during the interview will be automatically audio recorded. <br><br>Do you agree with the audio recording?	Qn1.Recruiter name	Q100.Respondent Type?	Q101.May I continue with the enrollment questions?	Q102.Market where the respondent is recruited.	Q103.Which of these languages do you feel comfortable speaking/interview?	Q104. Respondent name	Q104. Respondent name	Q104. Respondent contact number	Q104.Second phone number in which the responded can be accessed	Q104. Second phone number in which the responded can be accessed _ Mobile Number	Q105. Gender of respondent	Q106. How old are you, in completed years?	Q107a. Have you or any member of your household been interviewed for any food related survey either face to face or in a group discussion in the past 6 months?	Q107b. Have you or any of your colleague or partner running this vending business with you been interviewed for any food related survey either face to face or in a group discussion in the past 2 months?	Q108. How long you have been living in Hawassa?	Q109. Where do you live? Optional the location you would like to be interviewed	Q301. Primary Shop structure	Q201.Who is primarily responsible for going to buy the food that is prepared at home?	Q202.How often do you come to Aroge gebeya to shop for food items?	Q203._1.Which food items go you usually purchase when you come to Aroge gebeya?_Kale	Q203._2.Which food items go you usually purchase when you come to Aroge gebeya?_Lettuce	Q203._3.Which food items go you usually purchase when you come to Aroge gebeya?_Tomatoes	Q204.Do you ever resell some of the food you buy?	Q205.Who is primarily responsible for preparing (cooking) the food that is eaten at home?	Q206.What is your main occupation? (or: What is your main source of employment?)	Q.208.Do you have any plan to move farther away from or stop coming to this market to shop for food items in the next 2 years?	Q.401.What is your marital status?	Q.402.What is the highest level of school you have completed?	Q.403.How many people live in your household? By ‘household’, we mean a group that lives in the same house or several adjacent dwellings and normally eats together.	A01. Interviewer name	S0.1. Good morning Good evening Madam Sir, my name is..., and I work for SART on behalf of IPSOS and GAIN, SART is , a research organisation here in Hawassa.We are conducting this survey to bette	Q1.1.1. Date	Q1.1.2. Survey status	Q1.1.3. Interviewer_ID	Q1.1.4. Supervisor name	Q1.1.5. Interview start time	Q1.1. How many call backs did you make at the eligible household to before you found the respondent
InstanceID_Recruitment	InstanceID_Main	Q1.1.RespondentID	RespondentID_Recruitment	INTERVIEWER_LOGIN_Recruitment	CHAINID_Recruitment	LANGUAGE_Recruitment	SHELL_INT_LENGTH	ProtoSurveyID	System_LocationID	SHELL_BLOCK.SHELL_APPLICATION_ID	SHELL_LANGUAGE	SHELL_RECORDING_CONFIRMATION	Qn1	Q100	Q101	Q102	Q103	Q104_FirstName	Q104_SirName	Q104_TelNum1	Q104_TelNum	Q104_TelNum2	Q105	Q106	Q107a	Q107b	Q108	Q109	Q301	Q201	Q202	Q203._1	Q203._2	Q203._3	Q204	Q205	Q206	Q.208	Q.401	Q.402	Q.403	A01	S0.1	Q1.1.1	Q1.1.2	Q1.1.3	Q1.1.4	Q1.1.5	Q1.1_Visit
1480884	1480885	1154	1154		5341060435	Amharic	4.22	3517	Hawassa	6f9b1d37-8a7a-4d79-8fe8-6fabb815229b	Amharic	Yes		Consumer	Yes	Aroge Gebeya	Amharic				None		Female	30	No		14	Aroge gebeya		Self mainly	Weekly (at least once a week or more)	Yes	No	Yes	No	Self mainly	Does not work / Unemployed	No	Married (monogamous)	5th Grade - End of Secondary	9		Yes	06-AUG-2022 00:00:00.0000	Consented/available for interview	114		10:27:11	No call back required selected eligible respondent was available
1480886	1480887	1155	1155		2157307714	Amharic	3.42	3517	Hawassa	6f9b1d37-8a7a-4d79-8fe8-6fabb815229b	Amharic	Yes		Consumer	Yes	Aroge Gebeya	Amharic				None		Female	28	No		9	Aroge gebeya		Self mainly	Daily or almost	Yes	No	Yes	No	Self mainly	Does not work / Unemployed	No	Married (monogamous)	5th Grade - End of Secondary	4		Yes	06-AUG-2022 00:00:00.0000	Consented/available for interview	114		11:20:18	No call back required selected eligible respondent was available
1480418	1480417	1254	1254		6709992558	Amharic	3.05	3517	Hawassa	bd925186-77ea-4978-9147-1d9e16aefbeb	Amharic	Yes		Consumer	Yes	Aroge Gebeya	Amharic				None		Female	38	No		15	Aroge gebeya		Self mainly	Weekly (at least once a week or more)	Yes	No	Yes	No	Self mainly	Salaried worker	No	Married (monogamous)	5th Grade - End of Secondary	7		Yes	06-AUG-2022 00:00:00.0000	Consented/available for interview	120		10:09:44	No call back required selected eligible respondent was available
1479789	1479788	1251	1251		5924051763	Amharic	3.10	3517	Hawassa	bd925186-77ea-4978-9147-1d9e16aefbeb	Amharic	Yes		Consumer	Yes	Aroge Gebeya	Amharic				None		Male	55	No		6	Aroge gebeya		Self mainly	Weekly (at least once a week or more)	Yes	No	Yes	No	Both me and spouse (half/half)	Salaried worker	No	Married (monogamous)	5th Grade - End of Secondary	7		Yes	04-AUG-2022 00:00:00.0000	Consented/available for interview	120		14:40:33	No call back required selected eligible respondent was available
1480882	1480883	1153	1153		6838060002	Amharic	6.43	3517	Hawassa	6f9b1d37-8a7a-4d79-8fe8-6fabb815229b	Amharic	Yes		Consumer	Yes	Aroge Gebeya	Amharic				None		Male	20	No		4	Aroge gebeya		Self mainly	Weekly (at least once a week or more)	Yes	No	Yes	No	I share the responsibility with another family member (half/half)	Salaried worker	No	Married (monogamous)	5th Grade - End of Secondary	2		Yes	06-AUG-2022 00:00:00.0000	Consented/available for interview	114		09:29:22	No call back required selected eligible respondent was available
1479783	1479782	1126	1126		4713277799	Amharic	3.75	3517	Hawassa	191aa195-3578-4d8f-84bd-0aeb002f460f	Amharic	Yes		Consumer	Yes	Aroge Gebeya	Amharic				None		Female	35	No		15	Aroge gebeya		Self mainly	Weekly (at least once a week or more)	Yes	Yes	Yes	No	Self mainly	Weekly/daily wage labor-non-food sector	No	Single	5th Grade - End of Secondary	1		Yes	04-AUG-2022 00:00:00.0000	Consented/available for interview	112		12:49:25	No call back required selected eligible respondent was available
1494408	1494409	1121	1121		9703922546	Amharic	4.72	3517	Hawassa	820f9ef6-e1a4-4c4c-b47d-0ffe0c4f5195	Amharic	Yes		Consumer	Yes	Aroge Gebeya	Amharic				None		Female	60	No		43	Aroge gebeya		Self mainly	Daily or almost	Yes	No	Yes	No	Self mainly	Self-employed-non-food sector	No	Married (monogamous)	Non-Regular Education (e.g. Adult Literacy Program, Satellite, or Religious Education)	11		Yes	12-AUG-2022 00:00:00.0000	Consented/available for interview	111		09:54:23	No call back required selected eligible respondent was available
1492961	1492962	1120	1120		5051869609	Amharic	2.75	3517	Hawassa	820f9ef6-e1a4-4c4c-b47d-0ffe0c4f5195	Amharic	Yes		Consumer	Yes	Aroge Gebeya	Amharic				None		Female	30	No		28	Aroge gebeya		Self mainly	Weekly (at least once a week or more)	No	No	Yes	No	Self mainly	Does not work / Unemployed	No	Married (monogamous)	5th Grade - End of Secondary	4		Yes	11-AUG-2022 00:00:00.0000	Consented/available for interview	111		16:52:52	No call back required selected eligible respondent was available
1492570	1492571	1219	1219		2538324828	Amharic	3.60	3517	Hawassa	22d72844-8991-4d70-92dc-2a9841433340	Amharic	Yes		Consumer	Yes	Aroge Gebeya	Amharic				None		Male	24	No		18	Aroge gebeya		I share the responsibility with another family member (half/half)	Weekly (at least once a week or more)	Yes	Yes	Yes	No	I share the responsibility with another family member (half/half)	Student	No	Single	Post-Secondary (College or University)	8		Yes	11-AUG-2022 00:00:00.0000	Consented/available for interview	118		10:24:04	No call back required selected eligible respondent was available
1480902	1480903	1131	1131		2494143635	Amharic	5.12	3517	Hawassa	191aa195-3578-4d8f-84bd-0aeb002f460f	Amharic	Yes		Consumer	Yes	Aroge Gebeya	Amharic				None		Female	50	No		15	Aroge gebeya		Self mainly	Weekly (at least once a week or more)	Yes	Yes	Yes	No	Self mainly	Salaried worker	No	Widowed	Non-Regular Education (e.g. Adult Literacy Program, Satellite, or Religious Education)	4		Yes	06-AUG-2022 00:00:00.0000	Consented/available for interview	112		14:21:14	No call back required selected eligible respondent was available
1494445	1494446	1144	1144		4918822803	Amharic	3.97	3517	Hawassa	191aa195-3578-4d8f-84bd-0aeb002f460f	Amharic	Yes		Consumer	Yes	Aroge Gebeya	Amharic				None		Female	20	No		8	Aroge gebeya		Self mainly	Weekly (at least once a week or more)	No	Yes	Yes	No	Self mainly	Self-employed-non-food sector	No	Married (monogamous)	5th Grade - End of Secondary	3		Yes	12-AUG-2022 00:00:00.0000	Consented/available for interview	1144		13:14:41	No call back required selected eligible respondent was available
1496881	1496882	1149	1149		4917714691	Amharic	2.70	3517	Hawassa	820f9ef6-e1a4-4c4c-b47d-0ffe0c4f5195	Amharic	Yes		Consumer	Yes	Aroge Gebeya	Amharic				None		Male	22	No		1	Aroge gebeya		I share the responsibility with another family member (half/half)	Weekly (at least once a week or more)	No	No	Yes	No	I share the responsibility with another family member (half/half)	Self-employed-non-food sector	No	Single	5th Grade - End of Secondary	2		Yes	17-AUG-2022 00:00:00.0000	Consented/available for interview	111		11:45:56	No call back required selected eligible respondent was available
1491011	1491010	1260	1260		7699487926	Amharic	2.10	3517	Hawassa	bd925186-77ea-4978-9147-1d9e16aefbeb	Amharic	Yes		Consumer	Yes	Aroge Gebeya	Amharic				None		Female	25	No		25	Aroge gebeya		Self mainly	Weekly (at least once a week or more)	Yes	Yes	Yes	No	Self mainly	Student	No	Single	Post-Secondary (College or University)	8		Yes	10-AUG-2022 00:00:00.0000	Consented/available for interview	120		13:48:02	No call back required selected eligible respondent was available
1492642	1492643	1141	1141		9188885870	Amharic	4.32	3517	Hawassa	191aa195-3578-4d8f-84bd-0aeb002f460f	Amharic	Yes		Consumer	Yes	Aroge Gebeya	Amharic				None		Female	32	No		16	Aroge gebeya		Self mainly	2 – 3 times per month	Yes	Yes	Yes	No	Self mainly	Salaried worker	No	Married (monogamous)	Post-Secondary (College or University)	5		Yes	11-AUG-2022 00:00:00.0000	Consented/available for interview	112		10:26:04	No call back required selected eligible respondent was available
1481018	1481017	1256	1256		4627143770	Amharic	2.52	3517	Hawassa	bd925186-77ea-4978-9147-1d9e16aefbeb	Amharic	Yes		Consumer	Yes	Aroge Gebeya	Amharic				None		Female	28	No		28	Aroge gebeya		Self mainly	Weekly (at least once a week or more)	Yes	Yes	Yes	No	Self mainly	Self-employed-non-food sector	No	Married (monogamous)	5th Grade - End of Secondary	4		Yes	06-AUG-2022 00:00:00.0000	Consented/available for interview	120		14:12:58	No call back required selected eligible respondent was available
1480904	1480905	1132	1132		1594752630	Amharic	4.93	3517	Hawassa	191aa195-3578-4d8f-84bd-0aeb002f460f	Amharic	Yes		Consumer	Yes	Aroge Gebeya	Amharic				None		Female	26	No		26	Aroge gebeya		Self mainly	Daily or almost	Yes	Yes	Yes	No	Self mainly	Weekly/daily wage labor-non-food sector	No	Single	Post-Secondary (College or University)	7		Yes	06-AUG-2022 00:00:00.0000	Consented/available for interview	112		15:48:02	No call back required selected eligible respondent was available
1491013	1491012	1261	1261		4421022061	Amharic	2.08	3517	Hawassa	bd925186-77ea-4978-9147-1d9e16aefbeb	Amharic	Yes		Consumer	Yes	Aroge Gebeya	Amharic				None		Female	32	No		32	Aroge gebeya		Self mainly	Weekly (at least once a week or more)	Yes	Yes	Yes	No	Self mainly	Student	No	Single	5th Grade - End of Secondary	4		Yes	10-AUG-2022 00:00:00.0000	Consented/available for interview	120		15:13:44	No call back required selected eligible respondent was available
1479759	1479760	1100	1100		6922905592	Amharic	6.12	3517	Hawassa	820f9ef6-e1a4-4c4c-b47d-0ffe0c4f5195	Amharic	Yes		Consumer	Yes	Aroge Gebeya	Amharic				None		Male	30	No		14	Aroge gebeya		Self mainly	Weekly (at least once a week or more)	Yes	No	No	No	spouse (woman) mainly	Self-employed-non-food sector	No	Married (monogamous)	Post-Secondary (TVET)	3		Yes	04-AUG-2022 00:00:00.0000	Consented/available for interview	111		12:51:06	No call back required selected eligible respondent was available
1480900	1480901	1130	1130		3784711005	Amharic	5.57	3517	Hawassa	191aa195-3578-4d8f-84bd-0aeb002f460f	Amharic	Yes		Consumer	Yes	Aroge Gebeya	Amharic				None		Female	45	No		27	Aroge gebeya		Self mainly	Daily or almost	Yes	Yes	Yes	No	Self mainly	Salaried worker	No	Married (monogamous)	Post-Secondary (College or University)	3		Yes	06-AUG-2022 00:00:00.0000	Consented/available for interview	112		12:02:52	No call back required selected eligible respondent was available
1479784	1479785	1127	1127		8012940250	Amharic	6.07	3517	Hawassa	191aa195-3578-4d8f-84bd-0aeb002f460f	Amharic	Yes		Consumer	Yes	Aroge Gebeya	Amharic				Mobile Number		Female	22	No		22	Aroge gebeya		Self mainly	Daily or almost	Yes	No	Yes	No	Self mainly	Weekly/daily wage labor-non-food sector	No	Married (monogamous)	5th Grade - End of Secondary	3		Yes	04-AUG-2022 00:00:00.0000	Consented/available for interview	112		16:12:59	No call back required selected eligible respondent was available
1490770	1490771	1135	1135		1428354522	Amharic	5.43	3517	Hawassa	191aa195-3578-4d8f-84bd-0aeb002f460f	Amharic	Yes		Consumer	Yes	Aroge Gebeya	Amharic				None		Male	23	No		7	Aroge gebeya		Self mainly	Weekly (at least once a week or more)	Yes	No	Yes	No	I share the responsibility with another family member (half/half)	Self-employed-non-food sector	No	Single	5th Grade - End of Secondary	4		Yes	10-AUG-2022 00:00:00.0000	Consented/available for interview	112		08:59:33	No call back required selected eligible respondent was available
1494467	1494468	1173	1173		9946518012	Amharic	3.23	3517	Hawassa	6f9b1d37-8a7a-4d79-8fe8-6fabb815229b	Amharic	Yes		Consumer	Yes	Aroge Gebeya	Amharic				None		Female	18	No		18	Aroge gebeya		Self mainly	Daily or almost	No	No	Yes	No	Self mainly	Student	No	Single	5th Grade - End of Secondary	4		Yes	12-AUG-2022 00:00:00.0000	Consented/available for interview	114		13:03:01	No call back required selected eligible respondent was available
1480894	1480895	1128	1128		6790212673	Amharic	6.18	3517	Hawassa	191aa195-3578-4d8f-84bd-0aeb002f460f	Amharic	Yes		Consumer	Yes	Aroge Gebeya	Amharic				None		Male	20	No		6	Aroge gebeya		Self mainly	Weekly (at least once a week or more)	Yes	Yes	Yes	No	I share the responsibility with another family member (half/half)	Student	No	Single	5th Grade - End of Secondary	3		Yes	06-AUG-2022 00:00:00.0000	Consented/available for interview	112		09:15:41	No call back required selected eligible respondent was available
1492640	1492641	1138	1138		2211997608	Amharic	4.15	3517	Hawassa	191aa195-3578-4d8f-84bd-0aeb002f460f	Amharic	Yes		Consumer	Yes	Aroge Gebeya	Amharic				None		Female	20	No		20	Aroge gebeya		I share the responsibility with another family member (half/half)	Daily or almost	Yes	No	Yes	No	Self mainly	Student	No	Single	5th Grade - End of Secondary	4		Yes	11-AUG-2022 00:00:00.0000	Consented/available for interview	112		09:25:04	No call back required selected eligible respondent was available
1494469	1494470	1174	1174		5658571986	Amharic	2.95	3517	Hawassa	6f9b1d37-8a7a-4d79-8fe8-6fabb815229b	Amharic	Yes		Consumer	Yes	Aroge Gebeya	Amharic				None		Male	45	No		35	Aroge gebeya		Both me and spouse (half/half)	Daily or almost	No	No	Yes	No	spouse (woman) mainly	Salaried worker	No	Married (monogamous)	Post-Secondary (TVET)	4		Yes	12-AUG-2022 00:00:00.0000	Consented/available for interview	114		13:44:22	No call back required selected eligible respondent was available
1491320	1491321	1216	1216		8415624539	Amharic	4.82	3517	Hawassa	22d72844-8991-4d70-92dc-2a9841433340	Amharic	Yes		Consumer	Yes	Aroge Gebeya	Amharic				None		Female	38	No		12	Aroge gebeya		Self mainly	Weekly (at least once a week or more)	Yes	Yes	Yes	No	Self mainly	Self-employed-non-food sector	No	Married (monogamous)	5th Grade - End of Secondary	3		Yes	10-AUG-2022 00:00:00.0000	Consented/available for interview	118		11:15:08	No call back required selected eligible respondent was available
1484578	1484579	1210	1210		1402290309	Amharic	7.50	3517	Hawassa	22d72844-8991-4d70-92dc-2a9841433340	Amharic	Yes		Consumer	Yes	Aroge Gebeya	Amharic				None		Female	45	No		45	Aroge gebeya		Self mainly	Daily or almost	Yes	Yes	Yes	No	Self mainly	Self-employed-non-food sector	No	Married (monogamous)	5th Grade - End of Secondary	7		Yes	09-AUG-2022 00:00:00.0000	Consented/available for interview	118		08:32:51	No call back required selected eligible respondent was available
1480411	1480412	1180	1180		9084863487	Amharic	3.92	3517	Hawassa	789536c5-aec4-4ab9-bc19-0daaea722946	Amharic	Yes		Consumer	Yes	Aroge Gebeya	Amharic				None		Female	20	No		4	Aroge gebeya		Self mainly	Weekly (at least once a week or more)	No	No	Yes	No	Self mainly	Self-employed-non-food sector	No	Single	Post-Secondary (College or University)	2		Yes	06-AUG-2022 00:00:00.0000	Consented/available for interview	117		11:02:39	No call back required selected eligible respondent was available
1484580	1484581	1211	1211		2450688179	Amharic	4.75	3517	Hawassa	22d72844-8991-4d70-92dc-2a9841433340	Amharic	Yes		Consumer	Yes	Aroge Gebeya	Amharic				None		Female	20	No		20	Aroge gebeya		I share the responsibility with another family member (half/half)	Weekly (at least once a week or more)	Yes	Yes	Yes	No	I share the responsibility with another family member (half/half)	Student	No	Single	5th Grade - End of Secondary	5		Yes	09-AUG-2022 00:00:00.0000	Consented/available for interview	118		09:49:00	No call back required selected eligible respondent was available
1494609	1494610	1224	1224		8232616963	Amharic	3.95	3517	Hawassa	22d72844-8991-4d70-92dc-2a9841433340	Amharic	Yes		Consumer	Yes	Aroge Gebeya	Amharic				Mobile Number		Male	31	No		17	Aroge gebeya		Both me and spouse (half/half)	Weekly (at least once a week or more)	Yes	Yes	Yes	No	Both me and spouse (half/half)	Weekly/daily wage labor-non-food sector	No	Married (monogamous)	5th Grade - End of Secondary	5		Yes	12-AUG-2022 00:00:00.0000	Consented/available for interview	118		15:02:44	No call back required selected eligible respondent was available
1479801	1479802	1202	1202		5385537129	Amharic	6.18	3517	Hawassa	22d72844-8991-4d70-92dc-2a9841433340	Amharic	Yes		Consumer	Yes	Aroge Gebeya	Amharic				Mobile Number		Female	20	No		20	Aroge gebeya		Self mainly	Weekly (at least once a week or more)	Yes	Yes	Yes	No	Self mainly	Self-employed-non-food sector	No	Married (monogamous)	5th Grade - End of Secondary	2		Yes	04-AUG-2022 00:00:00.0000	Consented/available for interview	118		16:06:41	No call back required selected eligible respondent was available
1492574	1492575	1221	1221		6512558207	Amharic	4.42	3517	Hawassa	22d72844-8991-4d70-92dc-2a9841433340	Amharic	Yes		Consumer	Yes	Aroge Gebeya	Amharic				Mobile Number		Male	25	No		25	Aroge gebeya		Both me and spouse (half/half)	Weekly (at least once a week or more)	Yes	Yes	Yes	No	Both me and spouse (half/half)	Self-employed-non-food sector	No	Married (monogamous)	5th Grade - End of Secondary	3		Yes	11-AUG-2022 00:00:00.0000	Consented/available for interview	118		13:44:04	No call back required selected eligible respondent was available
1480849	1480850	1205	1205		2805313982	Amharic	8.45	3517	Hawassa	22d72844-8991-4d70-92dc-2a9841433340	Amharic	Yes		Consumer	Yes	Aroge Gebeya	Amharic				None		Female	39	No		15	Aroge gebeya		Self mainly	Weekly (at least once a week or more)	Yes	Yes	Yes	No	Self mainly	Salaried worker	No	Married (monogamous)	5th Grade - End of Secondary	6		Yes	06-AUG-2022 00:00:00.0000	Consented/available for interview	118		12:03:10	No call back required selected eligible respondent was available
1492648	1492649	1143	1143		6304364424	Amharic	4.40	3517	Hawassa	191aa195-3578-4d8f-84bd-0aeb002f460f	Amharic	Yes		Consumer	Yes	Aroge Gebeya	Amharic				None		Male	27	No		27	Aroge gebeya		Self mainly	Weekly (at least once a week or more)	Yes	No	Yes	No	Both me and spouse (half/half)	Salaried worker	No	Married (monogamous)	Post-Secondary (College or University)	3		Yes	11-AUG-2022 00:00:00.0000	Consented/available for interview	112		15:01:34	No call back required selected eligible respondent was available
1479772	1479773	1151	1151		5718558435	Amharic	46.25	3517	Hawassa	6f9b1d37-8a7a-4d79-8fe8-6fabb815229b	Amharic	Yes		Consumer	Yes	Aroge Gebeya	Amharic				None		Female	43	No		16	Aroge gebeya		Self mainly	Weekly (at least once a week or more)	No	No	Yes	No	Self mainly	Salaried worker	No	Married (monogamous)	5th Grade - End of Secondary	4		Yes	04-AUG-2022 00:00:00.0000	Consented/available for interview	114		15:31:12	No call back required selected eligible respondent was available
1490778	1490779	1137	1137		5619581891	Amharic	4.30	3517	Hawassa	191aa195-3578-4d8f-84bd-0aeb002f460f	Amharic	Yes		Consumer	Yes	Aroge Gebeya	Amharic				None		Male	32	No		12	Aroge gebeya		Self mainly	2 – 3 times per month	No	No	Yes	No	spouse (woman) mainly	Salaried worker	No	Married (monogamous)	5th Grade - End of Secondary	5		Yes	10-AUG-2022 00:00:00.0000	Consented/available for interview	1137		15:06:04	No call back required selected eligible respondent was available
1492644	1492645	1142	1142		7650644937	Amharic	4.00	3517	Hawassa	191aa195-3578-4d8f-84bd-0aeb002f460f	Amharic	Yes		Consumer	Yes	Aroge Gebeya	Amharic				None		Male	27	No		19	Aroge gebeya		I share the responsibility with another family member (half/half)	Weekly (at least once a week or more)	No	No	Yes	No	I share the responsibility with another family member (half/half)	Self-employed-non-food sector	No	Single	Post-Secondary (College or University)	8		Yes	11-AUG-2022 00:00:00.0000	Consented/available for interview	112		11:08:26	No call back required selected eligible respondent was available
1479774	1479775	1152	1152		5559598498	Amharic	4.20	3517	Hawassa	6f9b1d37-8a7a-4d79-8fe8-6fabb815229b	Amharic	Yes		Consumer	Yes	Aroge Gebeya	Amharic				None		Female	20	No		2	Aroge gebeya		Self mainly	2 – 3 times per month	Yes	No	Yes	No	Self mainly	Student	No	Single	Post-Secondary (TVET)	2		Yes	04-AUG-2022 00:00:00.0000	Consented/available for interview	114		16:27:41	No call back required selected eligible respondent was available
1480898	1480899	1129	1129		4230405298	Amharic	6.37	3517	Hawassa	191aa195-3578-4d8f-84bd-0aeb002f460f	Amharic	Yes		Consumer	Yes	Aroge Gebeya	Amharic				None		Female	30	No		10	Aroge gebeya		Self mainly	Weekly (at least once a week or more)	Yes	Yes	Yes	No	Self mainly	Salaried worker	No	Single	Post-Secondary (College or University)	8		Yes	06-AUG-2022 00:00:00.0000	Consented/available for interview	112		11:01:52	No call back required selected eligible respondent was available
1492630	1492629	1263	1263		5506360519	Amharic	2.43	3517	Hawassa	bd925186-77ea-4978-9147-1d9e16aefbeb	Amharic	Yes		Consumer	Yes	Aroge Gebeya	Amharic				None		Female	30	No		13	Aroge gebeya		Self mainly	Weekly (at least once a week or more)	Yes	Yes	Yes	No	Self mainly	Does not work / Unemployed	No	Married (monogamous)	5th Grade - End of Secondary	3		Yes	11-AUG-2022 00:00:00.0000	Consented/available for interview	120		10:33:50	No call back required selected eligible respondent was available
1480461	1480462	1228	1228		4803561170	Amharic	6.25	3517	Hawassa	d7cecd37-53f4-41a9-9b23-983f68f756d5	Amharic	Yes		Consumer	Yes	Aroge Gebeya	Amharic				None		Female	30	No		13	Aroge gebeya		Self mainly	Weekly (at least once a week or more)	Yes	No	Yes	No	Self mainly	Self-employed-non-food sector	No	Married (monogamous)	0 - 4th Grade	4		Yes	06-AUG-2022 00:00:00.0000	Consented/available for interview	119		09:35:25	No call back required selected eligible respondent was available
1491311	1491312	1240	1240		1869744717	Amharic	6.07	3517	Hawassa	d7cecd37-53f4-41a9-9b23-983f68f756d5	Amharic	Yes		Consumer	Yes	Aroge Gebeya	Amharic				None		Female	29	No		20	Aroge gebeya		I share the responsibility with another family member (half/half)	Weekly (at least once a week or more)	Yes	Yes	Yes	No	I share the responsibility with another family member (half/half)	Salaried worker	No	Single	Post-Secondary (College or University)	4		Yes	10-AUG-2022 00:00:00.0000	Consented/available for interview	119		18:00:31	No call back required selected eligible respondent was available
1480467	1480468	1231	1231		3387730883	Amharic	5.98	3517	Hawassa	d7cecd37-53f4-41a9-9b23-983f68f756d5	Amharic	Yes		Consumer	Yes	Aroge Gebeya	Amharic				None		Male	22	No		3	Aroge gebeya		Self mainly	Weekly (at least once a week or more)	Yes	No	Yes	No	Self mainly	Weekly/daily wage labor-non-food sector	No	Single	5th Grade - End of Secondary	2		Yes	06-AUG-2022 00:00:00.0000	Consented/available for interview	119		12:08:42	No call back required selected eligible respondent was available
1479780	1479781	1125	1125		5246851871	Amharic	6.80	3517	Hawassa	191aa195-3578-4d8f-84bd-0aeb002f460f	Amharic	Yes		Consumer	Yes	Aroge Gebeya	Amharic				None		Female	28	No		8	Aroge gebeya		Self mainly	Weekly (at least once a week or more)	Yes	No	Yes	No	Self mainly	Salaried worker	Yes	Married (monogamous)	Post-Secondary (College or University)	5		Yes	04-AUG-2022 00:00:00.0000	Consented/available for interview	112		11:10:04	No call back required selected eligible respondent was available
1483072	1483073	1233	1233		5140167665	Amharic	6.00	3517	Hawassa	d7cecd37-53f4-41a9-9b23-983f68f756d5	Amharic	Yes		Consumer	Yes	Aroge Gebeya	Amharic				None		Female	20	No		2	Aroge gebeya		Self mainly	Weekly (at least once a week or more)	Yes	No	Yes	No	Self mainly	Self-employed-non-food sector	No	Married (monogamous)	0 - 4th Grade	4		Yes	08-AUG-2022 00:00:00.0000	Consented/available for interview	119		15:03:59	No call back required selected eligible respondent was available
1492670	1492671	1242	1242		2151897168	Amharic	4.00	3517	Hawassa	d7cecd37-53f4-41a9-9b23-983f68f756d5	Amharic	Yes		Consumer	Yes	Aroge Gebeya	Amharic				None		Male	33	No		5	Aroge gebeya		Both me and spouse (half/half)	Weekly (at least once a week or more)	Yes	No	Yes	No	Both me and spouse (half/half)	Salaried worker	Yes	Married (monogamous)	Post-Secondary (College or University)	7		Yes	11-AUG-2022 00:00:00.0000	Consented/available for interview	119		12:45:35	No call back required selected eligible respondent was available
1479763	1479764	1102	1102		7198970078	Amharic	2.77	3517	Hawassa	820f9ef6-e1a4-4c4c-b47d-0ffe0c4f5195	Amharic	Yes		Consumer	Yes	Aroge Gebeya	Amharic				None		Female	25	No		25	Aroge gebeya		Self mainly	Daily or almost	No	No	Yes	No	Self mainly	Self-employed-non-food sector	No	Married (monogamous)	Post-Secondary (College or University)	4		Yes	04-AUG-2022 00:00:00.0000	Consented/available for interview	111		16:36:06	No call back required selected eligible respondent was available
1480906	1480907	1181	1181		9392308478	Amharic	5.58	3517	Hawassa	789536c5-aec4-4ab9-bc19-0daaea722946	Amharic	Yes		Consumer	Yes	Aroge Gebeya	Amharic				None		Male	43	No		43	Aroge gebeya		Self mainly	Weekly (at least once a week or more)	No	No	Yes	No	spouse (woman) mainly	Salaried worker	No	Married (monogamous)	5th Grade - End of Secondary	8		Yes	06-AUG-2022 00:00:00.0000	Consented/available for interview	117		14:16:10	No call back required selected eligible respondent was available
1479757	1479758	1178	1178		2534582202	Amharic	5.40	3517	Hawassa	789536c5-aec4-4ab9-bc19-0daaea722946	Amharic	Yes		Consumer	Yes	Aroge Gebeya	Amharic				None		Female	50	No		18	Aroge gebeya		Self mainly	2 – 3 times per month	No	No	Yes	No	Self mainly	Occasional or seasonal work	No	Married (monogamous)	5th Grade - End of Secondary	6		Yes	04-AUG-2022 00:00:00.0000	Consented/available for interview	117		16:03:48	No call back required selected eligible respondent was available
1496244	1480410	1179	1179		4917970448	Amharic	4.32	3517	Hawassa	789536c5-aec4-4ab9-bc19-0daaea722946	Amharic	Yes		Consumer	Yes	Aroge Gebeya	Amharic				None		Female	30	No		4	Aroge gebeya		Self mainly	Weekly (at least once a week or more)	Yes	Yes	Yes	No	Self mainly	Self-employed-non-food sector	No	Single	5th Grade - End of Secondary	1		Yes	06-AUG-2022 00:00:00.0000	Consented/available for interview	117		09:49:09	No call back required selected eligible respondent was available
1484391	1484392	1236	1236		8012876057	Amharic	5.65	3517	Hawassa	d7cecd37-53f4-41a9-9b23-983f68f756d5	Amharic	Yes		Consumer	Yes	Aroge Gebeya	Amharic				Mobile Number		Female	26	No		10	Aroge gebeya		Self mainly	Daily or almost	Yes	Yes	Yes	No	Self mainly	Does not work / Unemployed	No	Married (monogamous)	Post-Secondary (TVET)	5		Yes	09-AUG-2022 00:00:00.0000	Consented/available for interview	119		15:16:01	No call back required selected eligible respondent was available
1491007	1491006	1258	1258		1531712633	Amharic	2.35	3517	Hawassa	bd925186-77ea-4978-9147-1d9e16aefbeb	Amharic	Yes		Consumer	Yes	Aroge Gebeya	Wolaita				None		Male	27	No		6	Aroge gebeya		Self mainly	Weekly (at least once a week or more)	No	No	Yes	No	spouse (woman) mainly	Self-employed-non-food sector	No	Married (monogamous)	5th Grade - End of Secondary	6		Yes	10-AUG-2022 00:00:00.0000	Consented/available for interview	120		10:14:11	No call back required selected eligible respondent was available
1479755	1479756	1177	1177		8799001048	Amharic	7.97	3517	Hawassa	789536c5-aec4-4ab9-bc19-0daaea722946	Amharic	Yes		Consumer	Yes	Aroge Gebeya	Amharic				None		Female	40	No		20	Aroge gebeya		Self mainly	Weekly (at least once a week or more)	No	No	Yes	No	Self mainly	Occasional or seasonal work	No	Married (monogamous)	Never attended school and cannot read and write	11		Yes	04-AUG-2022 00:00:00.0000	Consented/available for interview	117		14:53:09	No call back required selected eligible respondent was available
1494330	1494331	1192	1192		6495092853	Amharic	5.48	3517	Hawassa	789536c5-aec4-4ab9-bc19-0daaea722946	Amharic	Yes		Consumer	Yes	Aroge Gebeya	Amharic				None		Female	28	No		28	Aroge gebeya		Self mainly	Weekly (at least once a week or more)	Yes	Yes	Yes	No	Self mainly	Occasional or seasonal work	No	Married (monogamous)	5th Grade - End of Secondary	4		Yes	12-AUG-2022 00:00:00.0000	Consented/available for interview	117		10:53:45	No call back required selected eligible respondent was available
1479749	1479750	1227	1227		9461889409	Amharic	5.25	3517	Hawassa	d7cecd37-53f4-41a9-9b23-983f68f756d5	Amharic	Yes		Consumer	Yes	Aroge Gebeya	Amharic				None		Female	35	No		10	Aroge gebeya		Self mainly	Weekly (at least once a week or more)	Yes	No	Yes	No	Self mainly	Weekly/daily wage labor-non-food sector	Don’t Know	Divorced	0 - 4th Grade	3		Yes	04-AUG-2022 00:00:00.0000	Consented/available for interview	119		17:23:35	No call back required selected eligible respondent was available
1483190	1483191	1183	1183		8679148579	Amharic	7.65	3517	Hawassa	789536c5-aec4-4ab9-bc19-0daaea722946	Amharic	Yes		Consumer	Yes	Aroge Gebeya	Amharic				None		Female	18	No		18	Aroge gebeya		Self mainly	Weekly (at least once a week or more)	No	No	Yes	No	I share the responsibility with another family member (half/half)	Student	No	Single	5th Grade - End of Secondary	10		Yes	08-AUG-2022 00:00:00.0000	Consented/available for interview	117		08:32:04	No call back required selected eligible respondent was available
1494332	1494333	1193	1193		7519067185	Amharic	4.20	3517	Hawassa	789536c5-aec4-4ab9-bc19-0daaea722946	Amharic	Yes		Consumer	Yes	Aroge Gebeya	Amharic				None		Male	32	No		32	Aroge gebeya		Self mainly	Weekly (at least once a week or more)	Yes	Yes	Yes	No	Both me and spouse (half/half)	Salaried worker	No	Married (monogamous)	Post-Secondary (College or University)	3		Yes	12-AUG-2022 00:00:00.0000	Consented/available for interview	117		12:02:15	No call back required selected eligible respondent was available
1479745	1479746	1225	1225		8051838898	Amharic	9.22	3517	Hawassa	d7cecd37-53f4-41a9-9b23-983f68f756d5	Amharic	Yes		Consumer	Yes	Aroge Gebeya	Amharic				None		Female	30	No		20	Aroge gebeya		Self mainly	Daily or almost	No	Yes	Yes	No	Self mainly	Self-employed-non-food sector	No	Married (monogamous)	0 - 4th Grade	5		Yes	04-AUG-2022 00:00:00.0000	Consented/available for interview	119		11:46:43	No call back required selected eligible respondent was available
1484393	1484394	1237	1237		5079388707	Amharic	4.08	3517	Hawassa	d7cecd37-53f4-41a9-9b23-983f68f756d5	Amharic	Yes		Consumer	Yes	Aroge Gebeya	Amharic				Mobile Number		Female	25	No		12	Aroge gebeya		Self mainly	Weekly (at least once a week or more)	Yes	Yes	Yes	No	Self mainly	Does not work / Unemployed	No	Married (monogamous)	5th Grade - End of Secondary	5		Yes	09-AUG-2022 00:00:00.0000	Consented/available for interview	119		15:51:39	No call back required selected eligible respondent was available
1492672	1492673	1243	1243		6880069216	Amharic	3.98	3517	Hawassa	d7cecd37-53f4-41a9-9b23-983f68f756d5	Amharic	Yes		Consumer	Yes	Aroge Gebeya	Amharic				None		Male	35	No		35	Aroge gebeya		Both me and spouse (half/half)	Weekly (at least once a week or more)	Yes	Yes	Yes	No	Both me and spouse (half/half)	Salaried worker	No	Married (monogamous)	Post-Secondary (College or University)	3		Yes	11-AUG-2022 00:00:00.0000	Consented/available for interview	119		17:41:02	No call back required selected eligible respondent was available
1483194	1483195	1185	1185		4619680153	Amharic	5.25	3517	Hawassa	789536c5-aec4-4ab9-bc19-0daaea722946	Amharic	Yes		Consumer	Yes	Aroge Gebeya	Amharic				None		Male	37	No		37	Aroge gebeya		I share the responsibility with another family member (half/half)	Weekly (at least once a week or more)	No	No	Yes	No	Both me and spouse (half/half)	Salaried worker	No	Married (monogamous)	Post-Secondary (College or University)	10		Yes	08-AUG-2022 00:00:00.0000	Consented/available for interview	117		12:21:16	No call back required selected eligible respondent was available
1483196	1483197	1186	1186		4389726689	Amharic	4.67	3517	Hawassa	789536c5-aec4-4ab9-bc19-0daaea722946	Amharic	Yes		Consumer	Yes	Aroge Gebeya	Amharic				None		Male	29	No		5	Aroge gebeya		Self mainly	Weekly (at least once a week or more)	No	No	Yes	No	Self mainly	Self-employed-non-food sector	No	Married (monogamous)	5th Grade - End of Secondary	3		Yes	08-AUG-2022 00:00:00.0000	Consented/available for interview	117		16:16:41	No call back required selected eligible respondent was available
1489268	1489269	1188	1188		2676663864	Amharic	3.80	3517	Hawassa	789536c5-aec4-4ab9-bc19-0daaea722946	Amharic	Yes		Consumer	Yes	Aroge Gebeya	Amharic				None		Male	35	No		10	Aroge gebeya		Self mainly	Weekly (at least once a week or more)	No	No	Yes	No	Both me and spouse (half/half)	Self-employed-non-food sector	No	Married (monogamous)	5th Grade - End of Secondary	6		Yes	10-AUG-2022 00:00:00.0000	Consented/available for interview	117		11:15:55	No call back required selected eligible respondent was available
1483192	1483193	1184	1184		9992760060	Amharic	6.00	3517	Hawassa	789536c5-aec4-4ab9-bc19-0daaea722946	Amharic	Yes		Consumer	Yes	Aroge Gebeya	Amharic				None		Male	30	No		30	Aroge gebeya		Self mainly	Weekly (at least once a week or more)	No	No	Yes	No	Self mainly	Salaried worker	No	Single	Post-Secondary (College or University)	5		Yes	08-AUG-2022 00:00:00.0000	Consented/available for interview	117		09:43:20	No call back required selected eligible respondent was available
1484237	1484238	1114	1114		1106559482	Amharic	2.83	3517	Hawassa	820f9ef6-e1a4-4c4c-b47d-0ffe0c4f5195	Amharic	Yes		Consumer	Yes	Aroge Gebeya	Amharic				None		Female	22	No		22	Aroge gebeya		Self mainly	Weekly (at least once a week or more)	No	No	Yes	No	Self mainly	Does not work / Unemployed	No	Married (monogamous)	5th Grade - End of Secondary	4		Yes	09-AUG-2022 00:00:00.0000	Consented/available for interview	111		10:35:14	No call back required selected eligible respondent was available
1492632	1492631	1264	1264		5031561308	Amharic	2.02	3517	Hawassa	bd925186-77ea-4978-9147-1d9e16aefbeb	Amharic	No		Consumer	Yes	Aroge Gebeya	Amharic				None		Male	50	No		16	Aroge gebeya		Both me and spouse (half/half)	Weekly (at least once a week or more)	Yes	No	Yes	No	spouse (woman) mainly	Salaried worker	No	Married (monogamous)	5th Grade - End of Secondary	3		Yes	11-AUG-2022 00:00:00.0000	Consented/available for interview	120		11:21:13	No call back required selected eligible respondent was available
1480420	1480419	1255	1255		8606220256	Amharic	2.82	3517	Hawassa	bd925186-77ea-4978-9147-1d9e16aefbeb	Amharic	Yes		Consumer	Yes	Aroge Gebeya	Amharic				None		Male	28	No		5	Aroge gebeya		Both me and spouse (half/half)	Weekly (at least once a week or more)	No	No	Yes	No	Both me and spouse (half/half)	Salaried worker	No	Married (monogamous)	5th Grade - End of Secondary	4		Yes	06-AUG-2022 00:00:00.0000	Consented/available for interview	120		11:27:46	No call back required selected eligible respondent was available
1480853	1480854	1207	1207		1914220788	Amharic	3.95	3517	Hawassa	22d72844-8991-4d70-92dc-2a9841433340	Amharic	Yes		Consumer	Yes	Aroge Gebeya	Amharic				None		Female	48	No		16	Aroge gebeya		Self mainly	Weekly (at least once a week or more)	Yes	Yes	Yes	No	Self mainly	Self-employed-non-food sector	No	Widowed	5th Grade - End of Secondary	2		Yes	06-AUG-2022 00:00:00.0000	Consented/available for interview	118		15:25:42	No call back required selected eligible respondent was available
1491309	1491310	1239	1239		5723634776	Amharic	4.28	3517	Hawassa	d7cecd37-53f4-41a9-9b23-983f68f756d5	Amharic	Yes		Consumer	Yes	Aroge Gebeya	Amharic				None		Female	19	No		19	Aroge gebeya		I share the responsibility with another family member (half/half)	2 – 3 times per month	Yes	No	Yes	No	I share the responsibility with another family member (half/half)	Student	No	Single	5th Grade - End of Secondary	3		Yes	10-AUG-2022 00:00:00.0000	Consented/available for interview	119		13:40:50	No call back required selected eligible respondent was available
1480888	1480891	1156	1156		4814393833	Amharic	4.50	3517	Hawassa	6f9b1d37-8a7a-4d79-8fe8-6fabb815229b	Amharic	Yes		Consumer	Yes	Aroge Gebeya	Amharic				None		Male	42	No		17	Aroge gebeya		Both me and spouse (half/half)	2 – 3 times per month	Yes	No	Yes	No	spouse (woman) mainly	Salaried worker	No	Married (monogamous)	Post-Secondary (TVET)	4		Yes	06-AUG-2022 00:00:00.0000	Consented/available for interview	114		12:23:14	No call back required selected eligible respondent was available
1489266	1489267	1187	1187		3123571860	Amharic	4.23	3517	Hawassa	789536c5-aec4-4ab9-bc19-0daaea722946	Amharic	Yes		Consumer	Yes	Aroge Gebeya	Amharic				None		Male	26	No		6	Aroge gebeya		Self mainly	Weekly (at least once a week or more)	No	No	Yes	No	Both me and spouse (half/half)	Self-employed-non-food sector	No	Married (monogamous)	Post-Secondary (TVET)	4		Yes	10-AUG-2022 00:00:00.0000	Consented/available for interview	117		10:29:37	No call back required selected eligible respondent was available
1496879	1496880	1124	1124		2632159660	Amharic	3.47	3517	Hawassa	820f9ef6-e1a4-4c4c-b47d-0ffe0c4f5195	Amharic	Yes		Consumer	Yes	Aroge Gebeya	Amharic				None		Male	31	No		9	Aroge gebeya		Self mainly	Weekly (at least once a week or more)	Yes	Yes	Yes	No	spouse (woman) mainly	Self-employed-non-food sector	No	Married (monogamous)	Post-Secondary (College or University)	5		Yes	17-AUG-2022 00:00:00.0000	Consented/available for interview	111		11:04:17	No call back required selected eligible respondent was available
1480458	1480459	1106	1106		2795554783	Amharic	3.57	3517	Hawassa	820f9ef6-e1a4-4c4c-b47d-0ffe0c4f5195	Amharic	Yes		Consumer	Yes	Aroge Gebeya	Amharic				None		Female	43	No		22	Aroge gebeya		Self mainly	Weekly (at least once a week or more)	Yes	No	No	No	Self mainly	Does not work / Unemployed	No	Married (monogamous)	0 - 4th Grade	5		Yes	06-AUG-2022 00:00:00.0000	Consented/available for interview	111		12:05:06	No call back required selected eligible respondent was available
1479787	1479786	1250	1250		4184133191	Amharic	3.93	3517	Hawassa	bd925186-77ea-4978-9147-1d9e16aefbeb	Amharic	Yes		Consumer	Yes	Aroge Gebeya	Amharic				None		Female	52	No		37	Aroge gebeya		Self mainly	Weekly (at least once a week or more)	Yes	No	Yes	No	Self mainly	Does not work / Unemployed	No	Married (monogamous)	5th Grade - End of Secondary	6		Yes	04-AUG-2022 00:00:00.0000	Consented/available for interview	120		11:24:22	No call back required selected eligible respondent was available
1484589	1484592	1214	1214		9510032169	Amharic	3.40	3517	Hawassa	22d72844-8991-4d70-92dc-2a9841433340	Amharic	Yes		Consumer	Yes	Aroge Gebeya	Amharic				None		Female	35	No		35	Aroge gebeya		Self mainly	Weekly (at least once a week or more)	Yes	Yes	Yes	No	Self mainly	Salaried worker	Don’t Know	Married (monogamous)	5th Grade - End of Secondary	5		Yes	09-AUG-2022 00:00:00.0000	Consented/available for interview	118		15:00:55	No call back required selected eligible respondent was available
1492636	1492635	1266	1266		4902965233	Amharic	2.02	3517	Hawassa	bd925186-77ea-4978-9147-1d9e16aefbeb	Amharic	No		Consumer	Yes	Aroge Gebeya	Amharic				None		Female	25	No		12	Aroge gebeya		Self mainly	Weekly (at least once a week or more)	Yes	Yes	Yes	No	Self mainly	Self-employed-non-food sector	No	Married (monogamous)	5th Grade - End of Secondary	6		Yes	11-AUG-2022 00:00:00.0000	Consented/available for interview	120		15:21:55	No call back required selected eligible respondent was available
1489270	1489271	1189	1189		2451290831	Amharic	5.80	3517	Hawassa	789536c5-aec4-4ab9-bc19-0daaea722946	Amharic	No		Consumer	Yes	Aroge Gebeya	Amharic				None		Female	25	No		14	Aroge gebeya		Self mainly	2 – 3 times per month	Yes	Yes	Yes	No	Self mainly	Self-employed-non-food sector	No	Single	Post-Secondary (College or University)	6		Yes	10-AUG-2022 00:00:00.0000	Consented/available for interview	1189		14:00:27	No call back required selected eligible respondent was available
1480452	1480453	1103	1103		3652422697	Amharic	3.80	3517	Hawassa	820f9ef6-e1a4-4c4c-b47d-0ffe0c4f5195	Amharic	Yes		Consumer	Yes	Aroge Gebeya	Sidama				None		Male	25	No		6	Aroge gebeya		Both me and spouse (half/half)	Daily or almost	No	No	Yes	No	Self mainly	Weekly/daily wage labor-non-food sector	No	Married (monogamous)	5th Grade - End of Secondary	4		Yes	06-AUG-2022 00:00:00.0000	Consented/available for interview	111		09:22:46	No call back required selected eligible respondent was available
1492676	1492677	1244	1244		8875018029	Amharic	3.92	3517	Hawassa	d7cecd37-53f4-41a9-9b23-983f68f756d5	Amharic	Yes		Consumer	Yes	Aroge Gebeya	Amharic				None		Male	29	No		10	Aroge gebeya		Both me and spouse (half/half)	Weekly (at least once a week or more)	Yes	No	Yes	No	Both me and spouse (half/half)	Self-employed-non-food sector	No	Married (monogamous)	Post-Secondary (College or University)	3		Yes	11-AUG-2022 00:00:00.0000	Consented/available for interview	119		19:10:58	No call back required selected eligible respondent was available
1479751	1479752	1175	1175		8271604568	Amharic	5.57	3517	Hawassa	789536c5-aec4-4ab9-bc19-0daaea722946	Amharic	Yes		Consumer	Yes	Aroge Gebeya	Amharic				None		Female	24	No		8	Aroge gebeya		Self mainly	Daily or almost	No	No	Yes	No	Self mainly	Self-employed-non-food sector	No	Married (monogamous)	5th Grade - End of Secondary	7		Yes	04-AUG-2022 00:00:00.0000	Consented/available for interview	117		09:14:16	No call back required selected eligible respondent was available
1479797	1479798	1200	1200		9496638940	Amharic	7.52	3517	Hawassa	22d72844-8991-4d70-92dc-2a9841433340	Amharic	Yes		Consumer	Yes	Aroge Gebeya	Amharic				Mobile Number		Female	28	No		28	Aroge gebeya		Both me and spouse (half/half)	Weekly (at least once a week or more)	Yes	Yes	Yes	No	Self mainly	Does not work / Unemployed	No	Married (monogamous)	5th Grade - End of Secondary	6		Yes	04-AUG-2022 00:00:00.0000	Consented/available for interview	118		11:02:23	No call back required selected eligible respondent was available
1492634	1492633	1265	1265		4438924755	Amharic	2.10	3517	Hawassa	bd925186-77ea-4978-9147-1d9e16aefbeb	Amharic	Yes		Consumer	Yes	Aroge Gebeya	Amharic				None		Male	45	No		35	Aroge gebeya		Self mainly	Weekly (at least once a week or more)	Yes	No	Yes	No	Both me and spouse (half/half)	Salaried worker	No	Married (monogamous)	5th Grade - End of Secondary	6		Yes	11-AUG-2022 00:00:00.0000	Consented/available for interview	120		14:29:20	No call back required selected eligible respondent was available
1492543	1492544	1190	1190		4604408435	Amharic	3.52	3517	Hawassa	789536c5-aec4-4ab9-bc19-0daaea722946	Amharic	Yes		Consumer	Yes	Aroge Gebeya	Amharic				None		Female	30	No		18	Aroge gebeya		Self mainly	Weekly (at least once a week or more)	Yes	Yes	Yes	No	Self mainly	Occasional or seasonal work	No	Married (monogamous)	5th Grade - End of Secondary	4		Yes	11-AUG-2022 00:00:00.0000	Consented/available for interview	117		16:45:19	No call back required selected eligible respondent was available
1494334	1494335	1194	1194		3209864265	Amharic	4.15	3517	Hawassa	789536c5-aec4-4ab9-bc19-0daaea722946	Amharic	Yes		Consumer	Yes	Aroge Gebeya	Amharic				None		Male	34	No		10	Aroge gebeya		Self mainly	Weekly (at least once a week or more)	Yes	No	Yes	No	Both me and spouse (half/half)	Salaried worker	No	Married (monogamous)	Post-Secondary (College or University)	4		Yes	12-AUG-2022 00:00:00.0000	Consented/available for interview	117		12:55:38	No call back required selected eligible respondent was available
1479753	1479754	1176	1176		4836084279	Amharic	4.35	3517	Hawassa	789536c5-aec4-4ab9-bc19-0daaea722946	Amharic	Yes		Consumer	Yes	Aroge Gebeya	Amharic				None		Female	30	No		30	Aroge gebeya		Self mainly	Weekly (at least once a week or more)	Yes	No	No	No	Self mainly	Self-employed-non-food sector	No	Single	Post-Secondary (TVET)	7		Yes	04-AUG-2022 00:00:00.0000	Consented/available for interview	117		13:19:36	No call back required selected eligible respondent was available
1480908	1480909	1182	1182		9054815532	Amharic	3.88	3517	Hawassa	789536c5-aec4-4ab9-bc19-0daaea722946	Amharic	Yes		Consumer	Yes	Aroge Gebeya	Amharic				None		Female	29	No		4	Aroge gebeya		Self mainly	Weekly (at least once a week or more)	No	No	Yes	No	Self mainly	Student	No	Single	5th Grade - End of Secondary	7		Yes	06-AUG-2022 00:00:00.0000	Consented/available for interview	117		15:32:13	No call back required selected eligible respondent was available
1484385	1484386	1235	1235		9088808334	Amharic	5.58	3517	Hawassa	d7cecd37-53f4-41a9-9b23-983f68f756d5	Amharic	Yes		Consumer	Yes	Aroge Gebeya	Amharic				None		Female	20	No		7	Aroge gebeya		Self mainly	Weekly (at least once a week or more)	Yes	Yes	Yes	No	Self mainly	Student	No	Single	Post-Secondary (TVET)	5		Yes	09-AUG-2022 00:00:00.0000	Consented/available for interview	119		10:16:23	No call back required selected eligible respondent was available
1483284	1483285	1108	1108		8160063927	Amharic	3.87	3517	Hawassa	820f9ef6-e1a4-4c4c-b47d-0ffe0c4f5195	Amharic	Yes		Consumer	Yes	Aroge Gebeya	Sidama				None		Male	20	No		5	Aroge gebeya		Self mainly	Daily or almost	Yes	No	No	No	Self mainly	Self-employed-non-food sector	No	Single	0 - 4th Grade	2		Yes	07-AUG-2022 00:00:00.0000	Consented/available for interview	111		11:23:30	No call back required selected eligible respondent was available
1481071	1481072	1232	1232		3858731365	Amharic	4.15	3517	Hawassa	d7cecd37-53f4-41a9-9b23-983f68f756d5	Amharic	Yes		Consumer	Yes	Aroge Gebeya	Amharic				None		Male	20	No		4	Aroge gebeya		Self mainly	Weekly (at least once a week or more)	Yes	No	Yes	No	Self mainly	Self-employed-non-food sector	No	Single	0 - 4th Grade	4		Yes	06-AUG-2022 00:00:00.0000	Consented/available for interview	119		15:47:52	No call back required selected eligible respondent was available
1491307	1491308	1238	1238		5970033268	Amharic	7.10	3517	Hawassa	d7cecd37-53f4-41a9-9b23-983f68f756d5	Amharic	Yes		Consumer	Yes	Aroge Gebeya	Amharic				None		Female	33	No		20	Aroge gebeya		Self mainly	Weekly (at least once a week or more)	Yes	No	Yes	No	Self mainly	Self-employed-non-food sector	No	Widowed	0 - 4th Grade	4		Yes	10-AUG-2022 00:00:00.0000	Consented/available for interview	119		10:43:58	No call back required selected eligible respondent was available
1484383	1484384	1234	1234		5812672643	Amharic	5.83	3517	Hawassa	d7cecd37-53f4-41a9-9b23-983f68f756d5	Amharic	Yes		Consumer	Yes	Aroge Gebeya	Amharic				Mobile Number		Female	28	No		10	Aroge gebeya		Self mainly	Weekly (at least once a week or more)	Yes	Yes	Yes	No	Self mainly	Self-employed-non-food sector	No	Married (monogamous)	Post-Secondary (College or University)	7		Yes	09-AUG-2022 00:00:00.0000	Consented/available for interview	119		09:14:30	No call back required selected eligible respondent was available
1480465	1480466	1230	1230		6023229209	Amharic	4.47	3517	Hawassa	d7cecd37-53f4-41a9-9b23-983f68f756d5	Amharic	Yes		Consumer	Yes	Aroge Gebeya	Amharic				None		Female	28	No		10	Aroge gebeya		Self mainly	Weekly (at least once a week or more)	Yes	No	Yes	No	Self mainly	Self-employed-non-food sector	No	Married (monogamous)	5th Grade - End of Secondary	5		Yes	06-AUG-2022 00:00:00.0000	Consented/available for interview	119		11:12:44	No call back required selected eligible respondent was available
1491313	1491314	1241	1241		3673939845	Amharic	3.88	3517	Hawassa	d7cecd37-53f4-41a9-9b23-983f68f756d5	Amharic	Yes		Consumer	Yes	Aroge Gebeya	Amharic				None		Male	35	No		15	Aroge gebeya		Both me and spouse (half/half)	Weekly (at least once a week or more)	Yes	Yes	Yes	No	Both me and spouse (half/half)	Self-employed-non-food sector	No	Married (monogamous)	Post-Secondary (College or University)	4		Yes	10-AUG-2022 00:00:00.0000	Consented/available for interview	119		19:13:10	No call back required selected eligible respondent was available
1480847	1480848	1204	1204		1276942222	Amharic	4.97	3517	Hawassa	22d72844-8991-4d70-92dc-2a9841433340	Amharic	Yes		Consumer	Yes	Aroge Gebeya	Amharic				None		Female	25	No		25	Aroge gebeya		Self mainly	Weekly (at least once a week or more)	Yes	Yes	Yes	No	Self mainly	Self-employed-non-food sector	No	Married (monogamous)	5th Grade - End of Secondary	6		Yes	06-AUG-2022 00:00:00.0000	Consented/available for interview	118		10:43:47	No call back required selected eligible respondent was available
1483579	1483580	1208	1208		1501342628	Amharic	5.85	3517	Hawassa	22d72844-8991-4d70-92dc-2a9841433340	Amharic	Yes		Consumer	Yes	Aroge Gebeya	Amharic				None		Female	24	No		7	Aroge gebeya		Self mainly	Weekly (at least once a week or more)	Yes	Yes	Yes	No	Self mainly	Does not work / Unemployed	No	Married (monogamous)	5th Grade - End of Secondary	4		Yes	08-AUG-2022 00:00:00.0000	Consented/available for interview	118		09:48:58	No call back required selected eligible respondent was available
1479799	1479800	1201	1201		1679198914	Amharic	6.65	3517	Hawassa	22d72844-8991-4d70-92dc-2a9841433340	Amharic	Yes		Consumer	Yes	Aroge Gebeya	Amharic				Mobile Number		Female	38	No		38	Aroge gebeya		Self mainly	Daily or almost	Yes	No	Yes	No	Self mainly	Self-employed-non-food sector	No	Widowed	Post-Secondary (College or University)	4		Yes	04-AUG-2022 00:00:00.0000	Consented/available for interview	118		12:54:27	No call back required selected eligible respondent was available
1485368	1485369	1118	1118		1681638863	Amharic	4.22	3517	Hawassa	820f9ef6-e1a4-4c4c-b47d-0ffe0c4f5195	Amharic	Yes		Consumer	Yes	Aroge Gebeya	Amharic				None		Male	29	No		29	Aroge gebeya		Self mainly	Weekly (at least once a week or more)	No	No	Yes	No	I share the responsibility with another family member (half/half)	Self-employed-non-food sector	No	Single	Post-Secondary (College or University)	2		Yes	10-AUG-2022 00:00:00.0000	Consented/available for interview	111		10:41:04	No call back required selected eligible respondent was available
1492625	1492626	1171	1171		4271745717	Amharic	4.50	3517	Hawassa	6f9b1d37-8a7a-4d79-8fe8-6fabb815229b	Amharic	Yes		Consumer	Yes	Aroge Gebeya	Amharic				None		Male	35	No		7	Aroge gebeya		Self mainly	Weekly (at least once a week or more)	No	No	Yes	No	Both me and spouse (half/half)	Self-employed-non-food sector	No	Married (monogamous)	5th Grade - End of Secondary	4		Yes	11-AUG-2022 00:00:00.0000	Consented/available for interview	114		16:44:56	No call back required selected eligible respondent was available
1490774	1490775	1140	1140		6332703358	Amharic	4.00	3517	Hawassa	191aa195-3578-4d8f-84bd-0aeb002f460f	Amharic	Yes		Consumer	Yes	Aroge Gebeya	Amharic				None		Female	24	No		24	Aroge gebeya		Self mainly	Weekly (at least once a week or more)	No	No	Yes	No	Self mainly	Does not work / Unemployed	No	Married (monogamous)	5th Grade - End of Secondary	4		Yes	10-AUG-2022 00:00:00.0000	Consented/available for interview	112		10:58:57	No call back required selected eligible respondent was available
1492623	1492624	1170	1170		2948822048	Amharic	4.03	3517	Hawassa	6f9b1d37-8a7a-4d79-8fe8-6fabb815229b	Amharic	Yes		Consumer	Yes	Aroge Gebeya	Amharic				None		Male	23	No		23	Aroge gebeya		Self mainly	Weekly (at least once a week or more)	No	No	Yes	No	Self mainly	Salaried worker	No	Single	Post-Secondary (TVET)	7		Yes	11-AUG-2022 00:00:00.0000	Consented/available for interview	114		14:24:43	No call back required selected eligible respondent was available
1491123	1491124	1167	1167		3341336924	Amharic	3.35	3517	Hawassa	6f9b1d37-8a7a-4d79-8fe8-6fabb815229b	Amharic	Yes		Consumer	Yes	Aroge Gebeya	Amharic				None		Female	21	No		4	Aroge gebeya		Self mainly	Weekly (at least once a week or more)	Yes	No	Yes	No	Self mainly	Salaried worker	No	Single	Post-Secondary (College or University)	3		Yes	10-AUG-2022 00:00:00.0000	Consented/available for interview	114		15:13:38	No call back required selected eligible respondent was available
1490772	1490773	1139	1139		3450722477	Amharic	7.72	3517	Hawassa	191aa195-3578-4d8f-84bd-0aeb002f460f	Amharic	Yes		Consumer	Yes	Aroge Gebeya	Amharic				None		Female	40	No		40	Aroge gebeya		Self mainly	Weekly (at least once a week or more)	Yes	No	Yes	No	I share the responsibility with another family member (half/half)	Salaried worker	No	Divorced	5th Grade - End of Secondary	2		Yes	10-AUG-2022 00:00:00.0000	Consented/available for interview	1139		09:56:20	No call back required selected eligible respondent was available
1484865	1484866	1161	1161		9104721373	Amharic	4.65	3517	Hawassa	6f9b1d37-8a7a-4d79-8fe8-6fabb815229b	Amharic	Yes		Consumer	Yes	Aroge Gebeya	Amharic				None		Female	30	No		8	Aroge gebeya		Self mainly	monthly (at least once a month or more)	Yes	Yes	Yes	No	Self mainly	Salaried worker	No	Married (monogamous)	Post-Secondary (TVET)	4		Yes	09-AUG-2022 00:00:00.0000	Consented/available for interview	114		09:39:46	No call back required selected eligible respondent was available
1485366	1485367	1117	1117		8460064829	Amharic	2.68	3517	Hawassa	820f9ef6-e1a4-4c4c-b47d-0ffe0c4f5195	Amharic	Yes		Consumer	Yes	Aroge Gebeya	Amharic				None		Male	30	No		23	Aroge gebeya		Both me and spouse (half/half)	Weekly (at least once a week or more)	No	Yes	No	No	spouse (woman) mainly	Self-employed-non-food sector	No	Married (monogamous)	5th Grade - End of Secondary	3		Yes	10-AUG-2022 00:00:00.0000	Consented/available for interview	111		09:59:19	No call back required selected eligible respondent was available
1484235	1484236	1113	1113		7806666996	Amharic	3.43	3517	Hawassa	820f9ef6-e1a4-4c4c-b47d-0ffe0c4f5195	Amharic	Yes		Consumer	Yes	Aroge Gebeya	Amharic				None		Female	35	No		26	Aroge gebeya		Self mainly	Weekly (at least once a week or more)	No	No	Yes	No	I share the responsibility with another family member (half/half)	Self-employed-non-food sector	No	Married (monogamous)	0 - 4th Grade	6		Yes	09-AUG-2022 00:00:00.0000	Consented/available for interview	111		09:51:25	No call back required selected eligible respondent was available
1494414	1494415	1123	1123		8605980459	Amharic	4.10	3517	Hawassa	820f9ef6-e1a4-4c4c-b47d-0ffe0c4f5195	Amharic	Yes		Consumer	Yes	Aroge Gebeya	Sidama				None		Male	25	No		6	Aroge gebeya		Self mainly	Weekly (at least once a week or more)	No	No	Yes	No	Self mainly	Self-employed-non-food sector	No	Single	5th Grade - End of Secondary	5		Yes	12-AUG-2022 00:00:00.0000	Consented/available for interview	111		13:17:41	No call back required selected eligible respondent was available
1492956	1492957	1119	1119		7461143231	Amharic	3.43	3517	Hawassa	820f9ef6-e1a4-4c4c-b47d-0ffe0c4f5195	Amharic	Yes		Consumer	Yes	Aroge Gebeya	Amharic				None		Female	40	No		21	Aroge gebeya		Self mainly	Weekly (at least once a week or more)	No	No	Yes	No	Self mainly	Self-employed-non-food sector	No	Married (monogamous)	5th Grade - End of Secondary	3		Yes	11-AUG-2022 00:00:00.0000	Consented/available for interview	111		14:22:26	No call back required selected eligible respondent was available
1481046	1481047	1107	1107		2065925494	Amharic	3.15	3517	Hawassa	820f9ef6-e1a4-4c4c-b47d-0ffe0c4f5195	Amharic	Yes		Consumer	Yes	Aroge Gebeya	Amharic				None		Female	30	No		15	Aroge gebeya		Self mainly	Daily or almost	Yes	No	No	No	Self mainly	Self-employed-non-food sector	No	Married (monogamous)	0 - 4th Grade	3		Yes	06-AUG-2022 00:00:00.0000	Consented/available for interview	111		15:25:17	No call back required selected eligible respondent was available
1480454	1480455	1104	1104		6255463977	Amharic	3.50	3517	Hawassa	820f9ef6-e1a4-4c4c-b47d-0ffe0c4f5195	Amharic	Yes		Consumer	Yes	Aroge Gebeya	Amharic				None		Female	22	No		20	Aroge gebeya		Self mainly	Daily or almost	No	No	Yes	No	Self mainly	Occasional or seasonal work	No	Married (monogamous)	5th Grade - End of Secondary	4		Yes	06-AUG-2022 00:00:00.0000	Consented/available for interview	111		10:06:09	No call back required selected eligible respondent was available
1480456	1480457	1105	1105		6893550133	Amharic	3.85	3517	Hawassa	820f9ef6-e1a4-4c4c-b47d-0ffe0c4f5195	Amharic	Yes		Consumer	Yes	Aroge Gebeya	Amharic				None		Female	30	No		23	Aroge gebeya		Self mainly	Daily or almost	Yes	No	No	No	Self mainly	Weekly/daily wage labor-non-food sector	No	Married (monogamous)	Informal Education (can read and write but has never attended any school)	5		Yes	06-AUG-2022 00:00:00.0000	Consented/available for interview	111		11:13:37	No call back required selected eligible respondent was available
1483585	1483586	1209	1209		5663212159	Amharic	4.83	3517	Hawassa	22d72844-8991-4d70-92dc-2a9841433340	Amharic	Yes		Consumer	Yes	Aroge Gebeya	Amharic				None		Female	40	No		40	Aroge gebeya		Self mainly	2 – 3 times per month	Yes	Yes	Yes	No	Self mainly	Salaried worker	No	Married (monogamous)	Post-Secondary (College or University)	5		Yes	08-AUG-2022 00:00:00.0000	Consented/available for interview	118		14:55:51	No call back required selected eligible respondent was available
1482039	1482042	1136	1136		1455667199	Amharic	3.02	3517	Hawassa	191aa195-3578-4d8f-84bd-0aeb002f460f	Amharic	Yes		Consumer	Yes	Aroge Gebeya	Amharic				None		Male	24	No		24	Aroge gebeya		Self mainly	Weekly (at least once a week or more)	No	No	Yes	No	Self mainly	Weekly/daily wage labor in the food sector	No	Single	Post-Secondary (College or University)	5		Yes	07-AUG-2022 00:00:00.0000	Consented/available for interview	1136		15:30:22	No call back required selected eligible respondent was available
1484873	1484874	1163	1163		3766157519	Amharic	4.08	3517	Hawassa	6f9b1d37-8a7a-4d79-8fe8-6fabb815229b	Amharic	Yes		Consumer	Yes	Aroge Gebeya	Amharic				None		Female	21	No		21	Aroge gebeya		Self mainly	Weekly (at least once a week or more)	Yes	No	Yes	No	Self mainly	Student	No	Single	5th Grade - End of Secondary	10		Yes	09-AUG-2022 00:00:00.0000	Consented/available for interview	114		16:45:53	No call back required selected eligible respondent was available
1494412	1494413	1122	1122		8962652619	Amharic	5.72	3517	Hawassa	820f9ef6-e1a4-4c4c-b47d-0ffe0c4f5195	Amharic	Yes		Consumer	Yes	Aroge Gebeya	Sidama				None		Male	25	No		10	Aroge gebeya		Self mainly	Weekly (at least once a week or more)	No	No	Yes	No	I share the responsibility with another family member (half/half)	Self-employed-non-food sector	No	Single	5th Grade - End of Secondary	5		Yes	12-AUG-2022 00:00:00.0000	Consented/available for interview	111		11:22:04	No call back required selected eligible respondent was available
1483288	1483289	1110	1110		9066465782	Amharic	4.60	3517	Hawassa	820f9ef6-e1a4-4c4c-b47d-0ffe0c4f5195	Amharic	Yes		Consumer	Yes	Aroge Gebeya	Sidama				None		Male	22	No		8	Aroge gebeya		Self mainly	Daily or almost	No	Yes	Yes	No	Self mainly	Weekly/daily wage labor-non-food sector	No	Single	5th Grade - End of Secondary	2		Yes	07-AUG-2022 00:00:00.0000	Consented/available for interview	111		12:38:21	No call back required selected eligible respondent was available
1484863	1484864	1160	1160		2750401239	Amharic	4.05	3517	Hawassa	6f9b1d37-8a7a-4d79-8fe8-6fabb815229b	Amharic	Yes		Consumer	Yes	Aroge Gebeya	Amharic				None		Female	32	No		18	Aroge gebeya		Self mainly	Daily or almost	Yes	No	No	No	Self mainly	Does not work / Unemployed	No	Married (monogamous)	0 - 4th Grade	7		Yes	09-AUG-2022 00:00:00.0000	Consented/available for interview	114		08:35:30	No call back required selected eligible respondent was available
1494465	1494466	1172	1172		6831685052	Amharic	3.38	3517	Hawassa	6f9b1d37-8a7a-4d79-8fe8-6fabb815229b	Amharic	Yes		Consumer	Yes	Aroge Gebeya	Amharic				None		Female	25	No		25	Aroge gebeya		Self mainly	Weekly (at least once a week or more)	No	No	Yes	No	Self mainly	Does not work / Unemployed	No	Single	Post-Secondary (College or University)	6		Yes	12-AUG-2022 00:00:00.0000	Consented/available for interview	114		10:01:13	No call back required selected eligible respondent was available
1492619	1492620	1169	1169		7842677981	Amharic	4.48	3517	Hawassa	6f9b1d37-8a7a-4d79-8fe8-6fabb815229b	Amharic	Yes		Consumer	Yes	Aroge Gebeya	Amharic				None		Male	42	No		8	Aroge gebeya		Self mainly	monthly (at least once a month or more)	Yes	Yes	Yes	No	Self mainly	Salaried worker	No	Married (monogamous)	5th Grade - End of Secondary	7		Yes	11-AUG-2022 00:00:00.0000	Consented/available for interview	114		11:25:50	No call back required selected eligible respondent was available
1494451	1494452	1147	1147		7336629624	Amharic	5.95	3517	Hawassa	191aa195-3578-4d8f-84bd-0aeb002f460f	Amharic	Yes		Consumer	Yes	Aroge Gebeya	Amharic				None		Male	45	No		10	Aroge gebeya		Self mainly	Daily or almost	Yes	Yes	Yes	No	Both me and spouse (half/half)	Weekly/daily wage labor in the food sector	No	Married (monogamous)	5th Grade - End of Secondary	5		Yes	12-AUG-2022 00:00:00.0000	Consented/available for interview	112		16:16:28	No call back required selected eligible respondent was available
1491121	1491122	1166	1166		6024328452	Amharic	3.87	3517	Hawassa	6f9b1d37-8a7a-4d79-8fe8-6fabb815229b	Amharic	Yes		Consumer	Yes	Aroge Gebeya	Amharic				None		Female	45	No		10	Aroge gebeya		Self mainly	Weekly (at least once a week or more)	Yes	No	Yes	No	Self mainly	Does not work / Unemployed	No	Married (monogamous)	5th Grade - End of Secondary	6		Yes	10-AUG-2022 00:00:00.0000	Consented/available for interview	114		14:16:36	No call back required selected eligible respondent was available
1491119	1491120	1165	1165		4528771723	Amharic	4.05	3517	Hawassa	6f9b1d37-8a7a-4d79-8fe8-6fabb815229b	Amharic	Yes		Consumer	Yes	Aroge Gebeya	Amharic				None		Female	22	No		4	Aroge gebeya		Self mainly	Weekly (at least once a week or more)	No	No	Yes	No	Self mainly	Does not work / Unemployed	No	Married (monogamous)	Post-Secondary (College or University)	4		Yes	10-AUG-2022 00:00:00.0000	Consented/available for interview	114		11:46:11	No call back required selected eligible respondent was available
1479747	1479748	1226	1226		4687730340	Amharic	7.67	3517	Hawassa	d7cecd37-53f4-41a9-9b23-983f68f756d5	Amharic	Yes		Consumer	Yes	Aroge Gebeya	Amharic				None		Female	59	No		34	Aroge gebeya		Self mainly	Daily or almost	Yes	No	Yes	No	Self mainly	Salaried worker	No	Divorced	0 - 4th Grade	3		Yes	04-AUG-2022 00:00:00.0000	Consented/available for interview	119		15:45:44	No call back required selected eligible respondent was available
1479770	1479771	1150	1150		1340326962	Amharic	11.78	3517	Hawassa	6f9b1d37-8a7a-4d79-8fe8-6fabb815229b	Amharic	Yes		Consumer	Yes	Aroge Gebeya	Amharic				None		Female	78	No		64	Aroge gebeya		Self mainly	Daily or almost	Yes	No	No	No	Self mainly	Does not work / Unemployed	Yes	Widowed	Kindergarden, Nursery, Pre-School	8		Yes	04-AUG-2022 00:00:00.0000	Consented/available for interview	114		11:39:56	No call back required selected eligible respondent was available
1483286	1483287	1109	1109		6319301944	Amharic	3.27	3517	Hawassa	820f9ef6-e1a4-4c4c-b47d-0ffe0c4f5195	Amharic	Yes		Consumer	Yes	Aroge Gebeya	Sidama				None		Female	23	No		23	Aroge gebeya		Self mainly	Weekly (at least once a week or more)	Yes	No	No	No	Self mainly	Does not work / Unemployed	No	Married (monogamous)	Post-Secondary (College or University)	3		Yes	07-AUG-2022 00:00:00.0000	Consented/available for interview	Abush yosef		11:58:48	No call back required selected eligible respondent was available
1483493	1483494	1159	1159		2442379197	Amharic	4.22	3517	Hawassa	6f9b1d37-8a7a-4d79-8fe8-6fabb815229b	Amharic	Yes		Consumer	Yes	Aroge Gebeya	Amharic				None		Female	30	No		12	Aroge gebeya		Self mainly	Weekly (at least once a week or more)	Yes	No	Yes	No	Self mainly	Does not work / Unemployed	No	Married (monogamous)	Post-Secondary (College or University)	4		Yes	08-AUG-2022 00:00:00.0000	Consented/available for interview	114		11:48:15	No call back required selected eligible respondent was available
1479761	1479762	1101	1101		5182508772	Amharic	4.05	3517	Hawassa	820f9ef6-e1a4-4c4c-b47d-0ffe0c4f5195	Amharic	Yes		Consumer	Yes	Aroge Gebeya	Amharic				None		Female	30	No		2	Aroge gebeya		Self mainly	2 – 3 times per month	Yes	No	No	No	Self mainly	Does not work / Unemployed	No	Married (monogamous)	Never attended school and cannot read and write	3		Yes	04-AUG-2022 00:00:00.0000	Consented/available for interview	111		15:41:43	No call back required selected eligible respondent was available
1492617	1492618	1168	1168		5297493433	Amharic	5.22	3517	Hawassa	6f9b1d37-8a7a-4d79-8fe8-6fabb815229b	Amharic	Yes		Consumer	Yes	Aroge Gebeya	Amharic				None		Male	25	No		25	Aroge gebeya		I share the responsibility with another family member (half/half)	Weekly (at least once a week or more)	No	No	Yes	No	Self mainly	Does not work / Unemployed	No	Single	Post-Secondary (College or University)	7		Yes	11-AUG-2022 00:00:00.0000	Consented/available for interview	114		10:00:44	No call back required selected eligible respondent was available
1491009	1491008	1259	1259		3371717686	Amharic	2.32	3517	Hawassa	bd925186-77ea-4978-9147-1d9e16aefbeb	Amharic	Yes		Consumer	Yes	Aroge Gebeya	Amharic				None		Female	26	No		8	Aroge gebeya		Self mainly	Weekly (at least once a week or more)	No	No	Yes	No	Self mainly	Does not work / Unemployed	No	Married (monogamous)	5th Grade - End of Secondary	3		Yes	10-AUG-2022 00:00:00.0000	Consented/available for interview	120		11:02:10	No call back required selected eligible respondent was available
1484241	1484242	1116	1116		6151864148	Amharic	2.87	3517	Hawassa	820f9ef6-e1a4-4c4c-b47d-0ffe0c4f5195	Amharic	Yes		Consumer	Yes	Aroge Gebeya	Amharic				None		Female	18	No		18	Aroge gebeya		Self mainly	Weekly (at least once a week or more)	No	No	Yes	No	Self mainly	Self-employed-non-food sector	No	Single	5th Grade - End of Secondary	5		Yes	09-AUG-2022 00:00:00.0000	Consented/available for interview	111		13:59:01	No call back required selected eligible respondent was available
1479790	1479791	1252	1252		9924375348	Amharic	4.42	3517	Hawassa	bd925186-77ea-4978-9147-1d9e16aefbeb	Amharic	Yes		Consumer	Yes	Aroge Gebeya	Amharic				None		Male	60	No		29	Aroge gebeya		Both me and spouse (half/half)	2 – 3 times per month	Yes	No	Yes	No	Both me and spouse (half/half)	Retired	No	Married (monogamous)	Post-Secondary (College or University)	6		Yes	04-AUG-2022 00:00:00.0000	Consented/available for interview	120		15:39:28	No call back required selected eligible respondent was available
1494449	1494450	1145	1145		4911583109	Amharic	5.65	3517	Hawassa	191aa195-3578-4d8f-84bd-0aeb002f460f	Amharic	Yes		Consumer	Yes	Aroge Gebeya	Amharic				None		Female	37	No		30	Aroge gebeya		Self mainly	Daily or almost	Yes	No	Yes	No	Self mainly	Self-employed-non-food sector	No	Married (monogamous)	Never attended school and cannot read and write	9		Yes	12-AUG-2022 00:00:00.0000	Consented/available for interview	112		15:21:13	No call back required selected eligible respondent was available
1483292	1483293	1111	1111		1468013401	Amharic	3.55	3517	Hawassa	820f9ef6-e1a4-4c4c-b47d-0ffe0c4f5195	Amharic	Yes		Consumer	Yes	Aroge Gebeya	Amharic				None		Female	23	No		9	Aroge gebeya		Self mainly	Weekly (at least once a week or more)	No	No	Yes	No	Self mainly	Self-employed-non-food sector	No	Married (monogamous)	5th Grade - End of Secondary	3		Yes	08-AUG-2022 00:00:00.0000	Consented/available for interview	111		14:56:20	No call back required selected eligible respondent was available
1494601	1494602	1222	1222		9579828642	Amharic	7.10	3517	Hawassa	22d72844-8991-4d70-92dc-2a9841433340	Amharic	Yes		Consumer	Yes	Aroge Gebeya	Amharic				Mobile Number		Female	20	No		20	Aroge gebeya		Self mainly	Weekly (at least once a week or more)	Yes	Yes	Yes	No	Self mainly	Student	No	Single	5th Grade - End of Secondary	4		Yes	12-AUG-2022 00:00:00.0000	Consented/available for interview	118		09:43:17	No call back required selected eligible respondent was available
1480892	1480893	1157	1157		1282193097	Amharic	3.77	3517	Hawassa	6f9b1d37-8a7a-4d79-8fe8-6fabb815229b	Amharic	Yes		Consumer	Yes	Aroge Gebeya	Amharic				None		Female	30	No		20	Aroge gebeya		Self mainly	Daily or almost	Yes	No	Yes	No	Self mainly	Salaried worker	No	Divorced	5th Grade - End of Secondary	3		Yes	06-AUG-2022 00:00:00.0000	Consented/available for interview	114		14:42:54	No call back required selected eligible respondent was available
1491318	1491319	1215	1215		8270650242	Amharic	4.68	3517	Hawassa	22d72844-8991-4d70-92dc-2a9841433340	Amharic	Yes		Consumer	Yes	Aroge Gebeya	Amharic				Mobile Number		Male	30	No		9	Aroge gebeya		Self mainly	Daily or almost	Yes	Yes	Yes	No	Both me and spouse (half/half)	Self-employed-non-food sector	Don’t Know	Married (monogamous)	5th Grade - End of Secondary	3		Yes	10-AUG-2022 00:00:00.0000	Consented/available for interview	118		10:02:58	No call back required selected eligible respondent was available
1484745	1484746	1134	1134		4592925243	Amharic	5.27	3517	Hawassa	191aa195-3578-4d8f-84bd-0aeb002f460f	Amharic	Yes		Consumer	Yes	Aroge Gebeya	Amharic				None		Female	26	No		7	Aroge gebeya		Self mainly	Weekly (at least once a week or more)	Yes	Yes	Yes	No	Self mainly	Salaried worker	No	Single	Post-Secondary (College or University)	1		Yes	09-AUG-2022 00:00:00.0000	Consented/available for interview	112		11:00:59	No call back required selected eligible respondent was available
1484583	1484584	1212	1212		3698286893	Amharic	4.12	3517	Hawassa	22d72844-8991-4d70-92dc-2a9841433340	Amharic	Yes		Consumer	Yes	Aroge Gebeya	Amharic				None		Female	20	No		5	Aroge gebeya		I share the responsibility with another family member (half/half)	2 – 3 times per month	Yes	Yes	Yes	No	I share the responsibility with another family member (half/half)	Student	No	Single	5th Grade - End of Secondary	7		Yes	09-AUG-2022 00:00:00.0000	Consented/available for interview	118		10:55:16	No call back required selected eligible respondent was available
1494603	1494604	1223	1223		6904835186	Amharic	3.75	3517	Hawassa	22d72844-8991-4d70-92dc-2a9841433340	Amharic	Yes		Consumer	Yes	Aroge Gebeya	Amharic				None		Female	32	No		15	Aroge gebeya		Self mainly	Weekly (at least once a week or more)	Yes	Yes	Yes	No	Self mainly	Self-employed-non-food sector	No	Married (monogamous)	Post-Secondary (College or University)	4		Yes	12-AUG-2022 00:00:00.0000	Consented/available for interview	118		11:28:09	No call back required selected eligible respondent was available
1484586	1484588	1213	1213		8308506031	Amharic	4.02	3517	Hawassa	22d72844-8991-4d70-92dc-2a9841433340	Amharic	Yes		Consumer	Yes	Aroge Gebeya	Amharic				None		Male	45	No		20	Aroge gebeya		Self mainly	Daily or almost	Yes	Yes	Yes	No	Self mainly	Self-employed-non-food sector	Don’t Know	Single	5th Grade - End of Secondary	3		Yes	09-AUG-2022 00:00:00.0000	Consented/available for interview	118		14:07:28	No call back required selected eligible respondent was available
1496664	1480846	1203	1203		3409664381	Amharic	3.17	3517	Hawassa	820f9ef6-e1a4-4c4c-b47d-0ffe0c4f5195	Amharic	Yes		Consumer	Yes	Aroge Gebeya	Amharic				None		Female	28	No		18	Aroge gebeya		Self mainly	Weekly (at least once a week or more)	Yes	Yes	Yes	No	Self mainly	Self-employed-non-food sector	No	Married (monogamous)	5th Grade - End of Secondary	5		Yes	06-AUG-2022 00:00:00.0000	Consented/available for interview	118		09:19:01	No call back required selected eligible respondent was available
1482056	1482057	1158	1158		8480268398	Amharic	3.97	3517	Hawassa	6f9b1d37-8a7a-4d79-8fe8-6fabb815229b	Amharic	Yes		Consumer	Yes	Aroge Gebeya	Amharic				None		Female	30	No		7	Aroge gebeya		Self mainly	Weekly (at least once a week or more)	Yes	Yes	Yes	No	Self mainly	Salaried worker	No	Married (monogamous)	5th Grade - End of Secondary	9		Yes	07-AUG-2022 00:00:00.0000	Consented/available for interview	114		10:24:30	No call back required selected eligible respondent was available
1491115	1491116	1164	1164		5081128016	Amharic	4.63	3517	Hawassa	6f9b1d37-8a7a-4d79-8fe8-6fabb815229b	Amharic	Yes		Consumer	Yes	Aroge Gebeya	Amharic				None		Female	22	No		22	Aroge gebeya		Self mainly	Weekly (at least once a week or more)	Yes	No	Yes	No	Self mainly	Self-employed-non-food sector	No	Single	Post-Secondary (TVET)	2		Yes	10-AUG-2022 00:00:00.0000	Consented/available for interview	114		09:54:56	No call back required selected eligible respondent was available
1481020	1481019	1257	1257		4103096224	Amharic	3.27	3517	Hawassa	bd925186-77ea-4978-9147-1d9e16aefbeb	Amharic	Yes		Consumer	Yes	Aroge Gebeya	Amharic				None		Female	32	No		28	Aroge gebeya		Self mainly	Weekly (at least once a week or more)	Yes	No	Yes	No	Self mainly	Self-employed-non-food sector	No	Single	5th Grade - End of Secondary	10		Yes	06-AUG-2022 00:00:00.0000	Consented/available for interview	120		15:27:59	No call back required selected eligible respondent was available
1492568	1492569	1218	1218		9276897741	Amharic	10.48	3517	Hawassa	22d72844-8991-4d70-92dc-2a9841433340	Amharic	Yes		Consumer	Yes	Aroge Gebeya	Amharic				Mobile Number		Male	60	No		25	Aroge gebeya		Self mainly	Weekly (at least once a week or more)	Yes	Yes	Yes	No	Self mainly	Salaried worker	No	Single	Post-Secondary (College or University)	1		Yes	11-AUG-2022 00:00:00.0000	Consented/available for interview	118		09:30:15	No call back required selected eligible respondent was available
1492628	1492627	1262	1262		6439297065	Amharic	2.68	3517	Hawassa	bd925186-77ea-4978-9147-1d9e16aefbeb	Amharic	Yes		Consumer	Yes	Aroge Gebeya	Amharic				None		Female	46	No		11	Aroge gebeya		Self mainly	Weekly (at least once a week or more)	Yes	No	Yes	No	Self mainly	Salaried worker	No	Married (monogamous)	Post-Secondary (College or University)	2		Yes	11-AUG-2022 00:00:00.0000	Consented/available for interview	120		08:35:36	No call back required selected eligible respondent was available
1482033	1482035	1133	1133		8419594604	Amharic	4.83	3517	Hawassa	191aa195-3578-4d8f-84bd-0aeb002f460f	Amharic	Yes		Consumer	Yes	Aroge Gebeya	Amharic				None		Female	27	No		1	Aroge gebeya		Self mainly	Weekly (at least once a week or more)	Yes	Yes	Yes	No	Self mainly	Weekly/daily wage labor in the food sector	Yes	Single	5th Grade - End of Secondary	5		Yes	07-AUG-2022 00:00:00.0000	Consented/available for interview	112		11:58:30	No call back required selected eligible respondent was available
1479793	1479792	1253	1253		6637064694	Amharic	3.05	3517	Hawassa	bd925186-77ea-4978-9147-1d9e16aefbeb	Amharic	Yes		Consumer	Yes	Aroge Gebeya	Amharic				None		Female	42	No		24	Aroge gebeya		Self mainly	Weekly (at least once a week or more)	Yes	No	Yes	No	Self mainly	Salaried worker	No	Married (monogamous)	Post-Secondary (College or University)	5		Yes	04-AUG-2022 00:00:00.0000	Consented/available for interview	120		17:29:39	No call back required selected eligible respondent was available
1491324	1491325	1217	1217		4111654362	Amharic	3.53	3517	Hawassa	22d72844-8991-4d70-92dc-2a9841433340	Amharic	Yes		Consumer	Yes	Aroge Gebeya	Amharic				None		Male	48	No		32	Aroge gebeya		Self mainly	Weekly (at least once a week or more)	Yes	Yes	Yes	No	Both me and spouse (half/half)	Salaried worker	No	Married (monogamous)	Post-Secondary (College or University)	5		Yes	10-AUG-2022 00:00:00.0000	Consented/available for interview	118		15:33:17	No call back required selected eligible respondent was available
1484239	1484240	1115	1115		1038901240	Amharic	3.92	3517	Hawassa	820f9ef6-e1a4-4c4c-b47d-0ffe0c4f5195	Amharic	Yes		Consumer	Yes	Aroge Gebeya	Amharic				None		Female	28	No		28	Aroge gebeya		Self mainly	Weekly (at least once a week or more)	Yes	No	Yes	No	Self mainly	Self-employed-non-food sector	No	Single	Post-Secondary (College or University)	6		Yes	09-AUG-2022 00:00:00.0000	Consented/available for interview	111		11:19:11	No call back required selected eligible respondent was available
1496665	1480852	1206	1206		2901904589	Amharic	3.22	3517	Hawassa	820f9ef6-e1a4-4c4c-b47d-0ffe0c4f5195	Amharic	Yes		Consumer	Yes	Aroge Gebeya	Amharic				None		Male	35	No		6	Aroge gebeya		I share the responsibility with another family member (half/half)	Weekly (at least once a week or more)	Yes	Yes	Yes	No	spouse (woman) mainly	Self-employed-non-food sector	No	Married (monogamous)	Post-Secondary (College or University)	4		Yes	06-AUG-2022 00:00:00.0000	Consented/available for interview	118		14:37:03	No call back required selected eligible respondent was available
[truncated: 593 more columns]
