# Supplementary material for: Food Safety Practices and Behavior Drivers in Traditional Food Markets in Ethiopia: Assessing the Potential for Consumer-Driven Interventions
Source: Int J Environ Res Public Health. 2025 Oct 29;22(11):1645. doi: 10.3390/ijerph22111645 (PMC12652902; doi:10.3390/ijerph22111645)
Supplement: Supplementary file 1 [file ijerph-22-01645-s001.zip › EatSafe Ethiopia QFA_Vendor DataDictionary.xlsx]

## Sheet: Variables Labels
Variable	Position	Label	Measurement Level
InstanceID_Recruitment	1	InstanceID	Nominal
InstanceID_Main	2	InstanceID	Nominal
RespondentID_Recruitment	3	RespondentID_Recruitment	Nominal
INTERVIEWER_LOGIN_Recruitment	4	SHELL_INTERVIEWER_LOGIN	Nominal
CHAINID_Recruitment	5	SHELL CHAINID	Nominal
LANGUAGE_Recruitment	6	Language selection	Nominal
ProtoSurveyID	7	ProtoSurveyID	Nominal
System_LocationID	8	System_LocationID	Nominal
SHELL_INT_LENGTH	9	Interview length in min	Nominal
SHELL_BLOCK.SHELL_APPLICATION_ID	10	SHELL_APPLICATION_ID	Nominal
SHELL_LANGUAGE	11	Language selection	Nominal
SHELL_RECORDING_CONFIRMATION	12	For quality purposes some of the questions during the interview will be automatically audio recorded. br> br>Do you agree with the audio recording?	Nominal
Q1.1.RespondentID	13	Q1. MODULE1_1.RespondentID	Nominal
Qn1	14	Q1. Recruiter name	Nominal
Q100	15	Q100. Respondent Type?	Nominal
Q101	16	Q101. May I continue with the enrollment questions?	Nominal
Q102	17	Q102. Market where the respondent is recruited.	Nominal
Q103	18	Q103. Which of these languages do you feel comfortable speaking interview?	Nominal
Q104_FirstName	19	Q104. Respondent name	Nominal
Q104_SirName	20	Q104. Respondent name	Nominal
Q104_TelNum1	21	Q104. Respondent contact number	Nominal
Q104_TelNum	22	Q104. Second phone number in which the responded can be accessed	Nominal
Q104_TelNum2	23	Q104. Second phone number in which the responded can be accessed _ Mobile Number	Nominal
Q105	24	Q105. Gender of respondent	Nominal
Q106	25	Q106. How old are you, in completed years?	Nominal
Q107a	26	Q107a. Have you or any member of your household been interviewed for any food related survey either face to face or in a group discussion in the past 6 months?	Nominal
Q107b	27	Q107b. Have you or any of your colleague or partner running this vending business with you been interviewed for any food related survey either face to face or in a group discussion in the past 2 months?	Nominal
Q108	28	Q108. How long you have been living in Hawassa?	Nominal
Q109	29	Q109. Where do you live? Optional the location you would like to be interviewed	Nominal
Q301	30	Q301. Primary Shop structure	Nominal
Q301a_1	31	Q301a. Secondary shop structures _ Stone block bricks built structure	Nominal
Q301a_2	32	Q301a. Secondary shop structures _ Wood structure	Nominal
Q301a_3	33	Q301a. Secondary shop structures _ Table stall without roof	Nominal
Q301a_4	34	Q301a. Secondary shop structures _ Cart, baskets containers	Nominal
Q301a_5	35	Q301a. Secondary shop structures _ Tarp on floor	Nominal
Q301a_6	36	Q301a. Secondary shop structures _ Other specify	Nominal
Q301a_7	37	Q301a. Secondary shop structures _ Yelem	Nominal
Q301a_8	38	Q301a. Secondary shop structures _ N A	Nominal
Q302	39	Q302. Who is the main manager of this food vending business?	Nominal
Q303	40	Q303. Is the shop always in the same place, or do you move through the market	Nominal
Q304	41	Q304. How long have you been selling food at Aroge Gebeya ?	Nominal
Q304_MoreThan1Year	42	Q304. How long have you been selling food at Aroge Gebeya ? _ More than 1 year specify	Nominal
Q305	43	Q305. How often in a typical week does your shop operate?	Nominal
Q306_1	44	Q306. How often in a typical week does your shop operate? _ Kale	Nominal
Q306_2	45	Q306. How often in a typical week does your shop operate? _ Lettuce	Nominal
Q306_3	46	Q306. How often in a typical week does your shop operate? _ Tomatoes	Nominal
Q307_1	47	Q307. Which of these products do you sell the most, throughout the year? _ Kale	Nominal
Q307_2	48	Q307. Which of these products do you sell the most, throughout the year? _ Lettuce	Nominal
Q307_3	49	Q307. Which of these products do you sell the most, throughout the year? _ Tomatoes	Nominal
Q208	50	Q208. Do you have any plan to move farther away far from or stop selling food at this market in the next two years?	Nominal
Q401	51	Q401. What is your marital status?	Nominal
Q402	52	Q402. What is the highest level of school you have completed?	Nominal
Q403	53	Q403. How many people live in your household? By ‘household’, we mean a group that lives in the same house or several adjacent dwellings and normally eats together.	Nominal
A01	54	A01. Interviewer name	Nominal
S0.1	55	S0.1. Good morning Good evening Madam Sir, my name is..., and I work for SART on behalf of IPSOS and GAIN, SART is , a research organisation here in Hawassa.We are conducting this survey to bette	Nominal
Q1.1.1	56	Q1.1.1. Date	Nominal
Q1.1.2	57	Q1.1.2. Survey status	Nominal
Q1.1.3	58	Q1.1.3. Interviewer_ID	Nominal
Q1.1.4	59	Q1.1.4. Supervisor name	Nominal
Q1.1.5	60	Q1.1.5. Interview start time	Nominal
Q1.1_Visit	61	Q1.1. How many call backs did you make at the eligible household to before you found the respondent	Nominal
Q1.1.6	62	Q1.1.6. Select Market where vendor was enrolled	Nominal
Q1.1.7	63	Q1.1.7. Language of interview	Nominal
Q1.1.8	64	Q1.1.8. Sub city and Kebele	Nominal
Q1.1.8a	65	Q1.1.8a. Village	Nominal
Q1.1.10	66	Q1.1.10. Enter the house number	Nominal
Q1.1.11	67	Q1.1.11. CAPTURE GPS	Nominal
Q1.2.1	68	Q1.2.1. First Name of Respondent	Nominal
Q1.2.2	69	Q1.2.2. Last Name of Respondent	Nominal
Q1.2.3	70	Q1.2.3. Gender of respondent.	Nominal
Q1.2.4	71	Q1.2.4. How old are you, in completed years?	Nominal
Q1.2.5	72	Q1.2.5. What is your marital status?	Nominal
Q1.2.6.pre	73	Q1.2.6. Are you the head of the household?	Nominal
Q1.2.6	74	Q1.2.6. What is your relationship to the head of the household?	Nominal
Q1.2.7	75	Q1.2.7. What is the highest level of school you have completed?	Nominal
Q1.2.8	76	Q1.2.8. What is the highest level of school that the head of household has completed?	Nominal
Q1.2.11	77	Q1.2.11. How many people currently live in your household, defined as people that eat meals at the house?	Nominal
Q1.2.12	78	Q1.2.12. How many household members are under age 5 years?	Nominal
Q1.2.13	79	Q1.2.13. How many household members are between 5 and 18 years of age?	Nominal
Q1.2.14	80	Q1.2.14. Over the past one week 7 days, did you or others in your household consume any beef?	Nominal
Q1.2.15	81	Q1.2.15. Over the past one week 7 days, did you or others in your household consume any horse beans?	Nominal
Q1.2.16	82	Q1.2.16. What language is most commonly used in your household?	Nominal
Q1.2.17	83	Q1.2.17. For how many years have you lived in Hawassa?	Nominal
Q1.3.1	84	Q1.3.1. Did your household have access to electricity in the past 12 months?	Nominal
Q1.3.2	85	Q1.3.2. What is the main source of water used by the household?	Nominal
Q1.3.4	86	Q1.3.4. What is the main construction material of the roof of the dwelling? font color yellow>Answered by observation not asked to respondent if interview is conducted in the home . font>	Nominal
Q1.3.5	87	Q1.3.5. How many separate rooms do the members of the household occupy? Do not count bathrooms, toilets, storerooms, or garage?	Nominal
Q1.3.6	88	Q1.3.6. What is the main source of light for the household?	Nominal
Q1.3.7	89	Q1.3.7. What is the main source of cooking fuel for the household?	Nominal
Q1.3.8	90	Q1.3.8. What kind of toilet facility does the household use?	Nominal
Q1.3.9	91	Q1.3.9. Does your household own a television?	Nominal
Q1.3.9a	92	Q1.3.9a. Does your household have satellite dish	Nominal
Q1.3.10	93	Q1.3.10. Does your household own a radio?	Nominal
Q1.3.11	94	Q1.3.11. How many mobile phones does the household own?	Nominal
Q1.3.12	95	Q1.3.12. Does anyone currently residing in the household own a smart phone?	Nominal
Q1.3.13_1	96	Q1.3.13. Which types of mobile phone do you own, personally, if any? _ Mobile	Nominal
Q1.3.13_2	97	Q1.3.13. Which types of mobile phone do you own, personally, if any? _ Smart	Nominal
Q1.3.13_3	98	Q1.3.13. Which types of mobile phone do you own, personally, if any? _ None	Nominal
Q1.3.13_4	99	Q1.3.13. Which types of mobile phone do you own, personally, if any? _ Other specify	Nominal
Q1.3.14_1	100	Q1.3.14. Which types of mobile phone does your spouse own, personally, if any? _ Mobile	Nominal
Q1.3.14_2	101	Q1.3.14. Which types of mobile phone does your spouse own, personally, if any? _ Smart	Nominal
Q1.3.14_3	102	Q1.3.14. Which types of mobile phone does your spouse own, personally, if any? _ None	Nominal
Q1.3.14_4	103	Q1.3.14. Which types of mobile phone does your spouse own, personally, if any? _ Other specify	Nominal
Q1.3.15	104	Q1.3.15. Even if you do not own a phone, do you have access to one when you need it?	Nominal
Q1.3.16_1	105	Q1.3.16. Which motorized vehicles, if any, does your household own? _ Car	Nominal
Q1.3.16_2	106	Q1.3.16. Which motorized vehicles, if any, does your household own? _ Truck	Nominal
Q1.3.16_3	107	Q1.3.16. Which motorized vehicles, if any, does your household own? _ Motorbike	Nominal
Q1.3.16_4	108	Q1.3.16. Which motorized vehicles, if any, does your household own? _ TVS tricycle	Nominal
Q1.3.16_5	109	Q1.3.16. Which motorized vehicles, if any, does your household own? _ None	Nominal
Q1.3.16_6	110	Q1.3.16. Which motorized vehicles, if any, does your household own? _ Other specify	Nominal
Q1.3.17	111	Q1.3.17. Does anyone currently residing in the household own a Computer	Nominal
Q1.3.18	112	Q1.3.18. Does your household own a Refrigerator.	Nominal
Q1.3.19	113	Q1.3.19. Does your household cultivate any food crops?	Nominal
Q1.3.20_1	114	Q1.3.20. What food crops does your household cultivate? _ Grains	Nominal
Q1.3.20_2	115	Q1.3.20. What food crops does your household cultivate? _ Pulses	Nominal
Q1.3.20_3	116	Q1.3.20. What food crops does your household cultivate? _ Starchy Tubers and Roots	Nominal
Q1.3.20_4	117	Q1.3.20. What food crops does your household cultivate? _ Vegetables	Nominal
Q1.3.20_5	118	Q1.3.20. What food crops does your household cultivate? _ Fruits	Nominal
Q1.3.20_6	119	Q1.3.20. Other specify What food crops does your household cultivate?	Nominal
Q1.3.23	120	Q1.3.23. Does any member of your household own any land? This includes both agricultural and non-agricultural land.	Nominal
Q1.3.26	121	Q1.3.26. Does this household own any livestock, herds, other farm animals, or poultry?	Nominal
Q1.3.22	122	Q1.3.22. How many mattresses does your household own?	Nominal
Q1.4.1	123	Q1.4.1. Shop structure	Nominal
Q1.4.2	124	Q1.4.2. How long have you been selling food at font color yellow	Nominal
Q1.4.3	125	Q1.4.3. Is the shop always in the same place, or do you move through the market?	Nominal
Q1.4.5	126	Q1.4.5. How often in a typical week is the shop operating at font color yellow	Nominal
Q1.4.8	127	Q1.4.8. Does the shop operate throughout the year, or for only part of the year?	Nominal
Q1.4.8_post1	128	Q1.4.8. During which months of the year is the shop operational? _ Jan	Nominal
Q1.4.8_post2	129	Q1.4.8. During which months of the year is the shop operational? _ Feb	Nominal
Q1.4.8_post3	130	Q1.4.8. During which months of the year is the shop operational? _ Mar	Nominal
Q1.4.8_post4	131	Q1.4.8. During which months of the year is the shop operational? _ Apr	Nominal
Q1.4.8_post5	132	Q1.4.8. During which months of the year is the shop operational? _ May	Nominal
Q1.4.8_post6	133	Q1.4.8. During which months of the year is the shop operational? _ Jun	Nominal
Q1.4.8_post7	134	Q1.4.8. During which months of the year is the shop operational? _ Jul	Nominal
Q1.4.8_post8	135	Q1.4.8. During which months of the year is the shop operational? _ Aug	Nominal
Q1.4.8_post9	136	Q1.4.8. During which months of the year is the shop operational? _ Sep	Nominal
Q1.4.8_post10	137	Q1.4.8. During which months of the year is the shop operational? _ Oct	Nominal
Q1.4.8_post11	138	Q1.4.8. During which months of the year is the shop operational? _ Nov	Nominal
Q1.4.8_post12	139	Q1.4.8. During which months of the year is the shop operational? _ Dec	Nominal
Q1.4.9.1	140	Q1.4.9.1. What food products are regularly sold in the shop? _ Kale	Nominal
Q1.4.9.2	141	Q1.4.9.2. What food products are regularly sold in the shop? _ Lettuce	Nominal
Q1.4.9.3	142	Q1.4.9.3. What food products are regularly sold in the shop? _ Tomatoes	Nominal
Q1.4.11.pre	143	Q1.4.11. Does the type of food you sell vary with the time of the year?	Nominal
Q1.4.11_1	144	Q1.4.11. If so, how?	Nominal
Q1.4.11_2	145	Q1.4.11. If so, how?	Nominal
Q1.4.13_1	146	Q1.4.13. What foods bring in the most income for the shop? _ Kale	Nominal
Q1.4.13_2	147	Q1.4.13. What foods bring in the most income for the shop? _ Lettuce	Nominal
Q1.4.13_3	148	Q1.4.13. What foods bring in the most income for the shop? _ Tomatoes	Nominal
Q1.4.14	149	Q1.4.14. What is your primary role in the shop?	Nominal
Q1.4.17	150	Q1.4.17. Have you also worked in other shops that sell raw or fresh foods that is, uncooked, non ready-to-eat in the past?	Nominal
Q1.4.18	151	Q1.4.18. Do you currently sell food any wehere else besides this market?	Nominal
Q1.4.19_1	152	Q1.4.19. In which types of markets or shops do you currently sell food, aside from this market? _ Other traditional market	Nominal
Q1.4.19_2	153	Q1.4.19. In which types of markets or shops do you currently sell food, aside from this market? _ Village market gulit	Nominal
Q1.4.19_3	154	Q1.4.19. In which types of markets or shops do you currently sell food, aside from this market? _ Wholesale	Nominal
Q1.4.19_4	155	Q1.4.19. In which types of markets or shops do you currently sell food, aside from this market? _ Supermarket	Nominal
Q1.4.19_5	156	Q1.4.19. In which types of markets or shops do you currently sell food, aside from this market? _ Individual fixed shop kiosk, not within a larger market	Nominal
Q1.4.19_6	157	Q1.4.19. In which types of markets or shops do you currently sell food, aside from this market? _ Individual mobile vendor such as using a cart or baskets, not within a larger market	Nominal
Q1.4.19_7	158	Q1.4.19. In which types of markets or shops do you currently sell food, aside from this market? _ Other specify	Nominal
Q1.4.24	159	Q1.4.24. In the last year, have you done any other income-generating jobs in addition to working at this food shop? If yes, please specify.	Nominal
Q1.4.24_Yes	160	Q1.4.24. In the last year, have you done any other income-generating jobs in addition to working at this food shop? If yes, please specify. _ Yes specify	Nominal
Q1.4.24a	161	Q1.4.24a. How many people in total are employed by your shop at font color yellow including yourself?	Nominal
Q1.4.24b	162	Q1.4.24b. What percent of the employees that work at the shop are male?	Nominal
Q1.4.25	163	Q1.4.25. In your shop at font color yellow how many people usually work at the shop at the same time?	Nominal
Q1.4.26	164	Q1.4.26. How many other people are employed by the business, that are not usually at the shop?	Nominal
Q1.4.27	165	Q1.4.27. What percent of these other employees who do not usually work at the shop are male?	Nominal
Q1.4.29	166	Q1.4.29. From how many different sources do you regularly purchase products to sell in your shop, in total? A “source” could be a supplier, a wholesaler, another market, etc. Do not include your own farm production.	Nominal
Q1.4.29a_1	167	Q1.4.29a. What type of suppliers do you usually buy from? _ Producers or farmers	Nominal
Q1.4.29a_2	168	Q1.4.29a. What type of suppliers do you usually buy from? _ Wholesalers	Nominal
Q1.4.29a_3	169	Q1.4.29a. What type of suppliers do you usually buy from? _ Middlemen	Nominal
Q1.4.29a_4	170	Q1.4.29a. What type of suppliers do you usually buy from? _ Other specify	Nominal
Q1.4.29b	171	Q1.4.29b. Approximately what proportion of key commodities is produced by you or your household?	Nominal
Q1.4.31.1	172	Q1.4.31.1. Kale How often do you get new batches of ... from suppliers? _ Week	Nominal
Q1.4.31.2	173	Q1.4.31.2. Lettuce How often do you get new batches of ... from suppliers? _ Week	Nominal
Q1.4.31.3	174	Q1.4.31.3. Tomatoes How often do you get new batches of ... from suppliers? _ Week	Nominal
Q1.4.32	175	Q1.4.32. Who primarily brings the food to your shop at font color yellow	Nominal
Q2.1.1.first	176	Q2.1.1. Why do you sell food at font color yellow as opposed to selling at some other market? List up to three reasons, in order of importance. _ First reason	Nominal
Q2.1.1.second	177	Q2.1.1. Why do you sell food at font color yellow as opposed to selling at some other market? List up to three reasons, in order of importance. _Secone reason	Nominal
Q2.1.1.third	178	Q2.1.1. Why do you sell food at font color yellow as opposed to selling at some other market? List up to three reasons, in order of importance. _Third reason	Nominal
Q2.1.3.pre	179	Q2.1.3. If you were unable to sell produce at this market on a given day, for any reason, would you sell your products somewhere else?	Nominal
Q2.1.4	180	Q2.1.4. Overall, how satisfied are you about your experience selling food at font color yellow	Nominal
Q2.1.5	181	Q2.1.5. For what reasons, if any, has your experience been less than satisfactory at font color yellow is there anything that needs improvement?	Nominal
Q2.1.6	182	Q2.1.6. How personally secure do you usually feel while selling food at this market? Secure is intended here as physical or personal safety, i.e. not being worried about being harassed, or about crimes such as theft or assault.	Nominal
Q2.1.7	183	Q2.1.7. How frequently, if at all, do you talk with any officer or authority that is responsible for font color yellow	Nominal
Q2.1.10_1	184	Q2.1.10. For what reasons, if any, do you talk with the market management? _ Paying rent taxes	Nominal
Q2.1.10_2	185	Q2.1.10. For what reasons, if any, do you talk with the market management? _ Obtaining renewing business license	Nominal
Q2.1.10_3	186	Q2.1.10. For what reasons, if any, do you talk with the market management? _ Organizational meetings	Nominal
Q2.1.10_4	187	Q2.1.10. For what reasons, if any, do you talk with the market management? _ Authority performing services	Nominal
Q2.1.10_5	188	Q2.1.10. For what reasons, if any, do you talk with the market management? _ Checking enforcing regulations	Nominal
Q2.1.10_6	189	Q2.1.10. For what reasons, if any, do you talk with the market management? _ Requesting help	Nominal
Q2.1.10_7	190	Q2.1.10. For what reasons, if any, do you talk with the market management? _ Filing complaint	Nominal
Q2.1.10_8	191	Q2.1.10. For what reasons, if any, do you talk with the market management? _ Requesting information	Nominal
Q2.1.10_9	192	Q2.1.10. For what reasons, if any, do you talk with the market management? _ Socializing	Nominal
Q2.1.10_10	193	Q2.1.10. For what reasons, if any, do you talk with the market management? _ Other specify	Nominal
Q2.1.10_11	194	Q2.1.10. For what reasons, if any, do you talk with the market management? _ About the security	Nominal
Q2.1.10_12	195	Q2.1.10. For what reasons, if any, do you talk with the market management? _ Price increase	Nominal
Q2.1.10_13	196	Q2.1.10. For what reasons, if any, do you talk with the market management? _ They talk to me about hygiene	Nominal
Q2.1.10_14	197	Q2.1.10. For what reasons, if any, do you talk with the market management? _ When I miss an item	Nominal
Q2.1.10_15	198	Q2.1.10. For what reasons, if any, do you talk with the market management? _ None	Nominal
Q2.1.7a	199	Q2.1.7a. Thinking of your experience at font color yellow on a scale from 1 very dirty to 5 very clean, how would you rate font color yellow in terms of cleanliness?	Nominal
Q2.1.8_1	200	Q2.1.8. What makes this market dirty?	Nominal
Q2.1.8_2	201	Q2.1.8. What makes this market dirty?	Nominal
Q2.1.8_3	202	Q2.1.8. What makes this market dirty?	Nominal
Q2.1.2	203	Q2.1.2. Is the market’s cleanliness ever a reason for choosing which market to sell at?	Nominal
Q2.2.1	204	Q2.2.1. When you are selling at font color yellow approximately how many customers do you serve in a typical day, not the main market day?	Nominal
Q2.2.1_number	205	Q2.2.1. When you are selling at font color yellow approximately how many customers do you serve in a typical day, not the main market day? _ Number	Nominal
Q2.2.1b	206	Q2.2.1b. When you are selling at font color yellow approximately how many customers do you serve in a typical main market day?	Nominal
Q2.2.1b_number	207	Q2.2.1b. When you are selling at font color yellow approximately how many customers do you serve in a typical main market day? _ Number	Nominal
Q2.2.2	208	Q2.2.2. Of the …. customers who visit your shop on a typical day, how many would you say are regular familiar customers that often shop from you?	Nominal
Q2.2.3_1	209	Q2.2.3. What do you do to make it more likely that your customers purchase from you again in the future? List all the actions that come to mind. _ 1st	Nominal
Q2.2.3_2	210	Q2.2.3. What do you do to make it more likely that your customers purchase from you again in the future? List all the actions that come to mind. _ 2nd	Nominal
Q2.2.3_3	211	Q2.2.3. What do you do to make it more likely that your customers purchase from you again in the future? List all the actions that come to mind. _ 3rd	Nominal
Q2.2.3_4	212	Q2.2.3. What do you do to make it more likely that your customers purchase from you again in the future? List all the actions that come to mind. _ 4th	Nominal
Q2.2.3_5	213	Q2.2.3. What do you do to make it more likely that your customers purchase from you again in the future? List all the actions that come to mind. _ 5th	Nominal
Q2.2.3_6	214	Q2.2.3. What do you do to make it more likely that your customers purchase from you again in the future? List all the actions that come to mind. _ 6th	Nominal
Q2.2.3_7	215	Q2.2.3. What do you do to make it more likely that your customers purchase from you again in the future? List all the actions that come to mind. _ None	Nominal
Q2.2.4_1	216	Q2.2.4. Other than price, what food characteristics do customers most often seek information about? List up to three characteristics that you think are most important to customers. _ 1st	Nominal
Q2.2.4_2	217	Q2.2.4. Other than price, what food characteristics do customers most often seek information about? List up to three characteristics that you think are most important to customers. _ 2nd	Nominal
Q2.2.4_3	218	Q2.2.4. Other than price, what food characteristics do customers most often seek information about? List up to three characteristics that you think are most important to customers. _ 3rd	Nominal
Q2.2.4_4	219	Q2.2.4. Other than price, what food characteristics do customers most often seek information about? List up to three characteristics that you think are most important to customers. _ 4th	Nominal
Q2.2.4_5	220	Q2.2.4. Other than price, what food characteristics do customers most often seek information about? List up to three characteristics that you think are most important to customers. _ 5th	Nominal
Q2.2.4_6	221	Q2.2.4. Other than price, what food characteristics do customers most often seek information about? List up to three characteristics that you think are most important to customers. _ 6th	Nominal
Q2.2.4_7	222	Q2.2.4. Other than price, what food characteristics do customers most often seek information about? List up to three characteristics that you think are most important to customers. _ None	Nominal
Q2.2.5.first	223	Q2.2.5. What are the characteristics of food, if any, that customers most often complain about? List up to three in the order of importance to you. _ First reason	Nominal
Q2.2.5.second	224	Q2.2.5. What are the characteristics of food, if any, that customers most often complain about? List up to three in the order of importance to you. _ Second reason	Nominal
Q2.2.5.third	225	Q2.2.5. What are the characteristics of food, if any, that customers most often complain about? List up to three in the order of importance to you. _ Third reason	Nominal
Q2.2.6	226	Q2.2.6. How often do your customers ask where you get the food from?	Nominal
Q2.2.7	227	Q2.2.7. What aspects of the origin or handling of the food, if any, do your customers asked about most frequently?	Nominal
Q2.2.8	228	Q2.2.8. In the last year, how frequently have you had conversations with your customers about the safety of food you sold	Nominal
Q2.2.9	229	Q2.2.9. How likely are you to start i.e. be the initiator of a conversation with a consumer about the safety of foods?	Nominal
Q2.2.10	230	Q2.2.10. In conversations with customers about food safety, what specific foods do you most often talk about?	Nominal
Q2.2.11	231	Q2.2.11. What topics related to the safety of food did you most often discuss, in these conversations with consumer?	Nominal
Q2.2.12	232	Q2.2.12. Thinking specifically of whether a food is safe or unsafe to eat, how would you define “safety”?	Nominal
Q2.2.13_1	233	Q2.2.13. From your perspective, what do you think are signs that a batch of food might not be safe? List all the signs that come to mind. _ 1st	Nominal
Q2.2.13_2	234	Q2.2.13. From your perspective, what do you think are signs that a batch of food might not be safe? List all the signs that come to mind. _ 2nd	Nominal
Q2.2.13_3	235	Q2.2.13. From your perspective, what do you think are signs that a batch of food might not be safe? List all the signs that come to mind. _ 3rd	Nominal
Q2.2.13_4	236	Q2.2.13. From your perspective, what do you think are signs that a batch of food might not be safe? List all the signs that come to mind. _ 4th	Nominal
Q2.2.13_5	237	Q2.2.13. From your perspective, what do you think are signs that a batch of food might not be safe? List all the signs that come to mind. _ 5th	Nominal
Q2.2.13_6	238	Q2.2.13. From your perspective, what do you think are signs that a batch of food might not be safe? List all the signs that come to mind. _ 6th	Nominal
Q2.2.13_7	239	Q2.2.13. From your perspective, what do you think are signs that a batch of food might not be safe? List all the signs that come to mind. _ None	Nominal
Q2.3.1	240	Q2.3.1. How frequently do you compare different suppliers before deciding where to buy?	Nominal
Q2.3.2.first	241	Q2.3.2. What characteristics of a supplier would make you want to purchase from them again in the future? List up to 3 most important characteristics. _ First reason	Nominal
Q2.3.2.second	242	Q2.3.2. What characteristics of a supplier would make you want to purchase from them again in the future? List up to 3 most important characteristics. _ Second reason	Nominal
Q2.3.2.third	243	Q2.3.2. What characteristics of a supplier would make you want to purchase from them again in the future? List up to 3 most important characteristics. _ Third reason	Nominal
Q2.3.3.1	244	Q2.3.3.1. Producers or farmers Considering the suppliers you purchase from, what percentage of these suppliers would you consider yourself a “regular customer” of, meaning you buy from them very often or nearly every time you purchase products to sell	Nominal
Q2.3.3.2	245	Q2.3.3.2. Wholesalers Considering the suppliers you purchase from, what percentage of these suppliers would you consider yourself a “regular customer” of, meaning you buy from them very often or nearly every time you purchase products to sell?	Nominal
Q2.3.3.3	246	Q2.3.3.3. Middlemen Considering the suppliers you purchase from, what percentage of these suppliers would you consider yourself a “regular customer” of, meaning you buy from them very often or nearly every time you purchase products to sell?	Nominal
Q2.3.3.4	247	Q2.3.3.4. Considering the suppliers you purchase from, what percentage of these suppliers would you consider yourself a “regular customer” of, meaning you buy from them very often or nearly every time you purchase products to	Nominal
Q2.3.3a.1_1	248	Q2.3.3a.1. Compared to other suppliers, what do your regular suppliers do or have that makes you prefer them to others? _ Producers or farmers _ Prices	Nominal
Q2.3.3a.1_2	249	Q2.3.3a.1. Compared to other suppliers, what do your regular suppliers do or have that makes you prefer them to others? _ Producers or farmers _ Food quality other than cleanliness saf	Nominal
Q2.3.3a.1_3	250	Q2.3.3a.1. Compared to other suppliers, what do your regular suppliers do or have that makes you prefer them to others? _ Producers or farmers _ Food cleanliness safety	Nominal
Q2.3.3a.1_4	251	Q2.3.3a.1. Compared to other suppliers, what do your regular suppliers do or have that makes you prefer them to others? _ Producers or farmers _ Food Variety	Nominal
Q2.3.3a.1_5	252	Q2.3.3a.1. Compared to other suppliers, what do your regular suppliers do or have that makes you prefer them to others? _ Producers or farmers _ Credit	Nominal
Q2.3.3a.1_6	253	Q2.3.3a.1. Compared to other suppliers, what do your regular suppliers do or have that makes you prefer them to others? _ Producers or farmers _ Supplier personality how they treat me as	Nominal
Q2.3.3a.1_7	254	Q2.3.3a.1. Compared to other suppliers, what do your regular suppliers do or have that makes you prefer them to others? _ Producers or farmers _ Comfort Security	Nominal
Q2.3.3a.1_8	255	Q2.3.3a.1. Compared to other suppliers, what do your regular suppliers do or have that makes you prefer them to others? _ Producers or farmers _ Trust in supplier	Nominal
Q2.3.3a.1_9	256	Q2.3.3a.1. Compared to other suppliers, what do your regular suppliers do or have that makes you prefer them to others? _ Producers or farmers _ Personal Family Connection	Nominal
Q2.3.3a.1_10	257	Q2.3.3a.1. Compared to other suppliers, what do your regular suppliers do or have that makes you prefer them to others? _ Producers or farmers _ Consistent food availability	Nominal
Q2.3.3a.1_11	258	Q2.3.3a.1. Compared to other suppliers, what do your regular suppliers do or have that makes you prefer them to others? _ Producers or farmers _ Additional services they offer specify	Nominal
Q2.3.3a.1_12	259	Q2.3.3a.1. Compared to other suppliers, what do your regular suppliers do or have that makes you prefer them to others? _ Producers or farmers _ Proximity convenience	Nominal
Q2.3.3a.1_13	260	Q2.3.3a.1. Compared to other suppliers, what do your regular suppliers do or have that makes you prefer them to others? _ Producers or farmers _ Other specify	Nominal
Q2.3.3a.2_1	261	Q2.3.3a.2. Compared to other suppliers, what do your regular suppliers do or have that makes you prefer them to others? _ Wholesalers _ Prices	Nominal
Q2.3.3a.2_2	262	Q2.3.3a.2. Compared to other suppliers, what do your regular suppliers do or have that makes you prefer them to others? _ Wholesalers _ Food quality other than cleanliness saf	Nominal
Q2.3.3a.2_3	263	Q2.3.3a.2. Compared to other suppliers, what do your regular suppliers do or have that makes you prefer them to others? _ Wholesalers _ Food cleanliness safety	Nominal
Q2.3.3a.2_4	264	Q2.3.3a.2. Compared to other suppliers, what do your regular suppliers do or have that makes you prefer them to others? _ Wholesalers _ Food Variety	Nominal
Q2.3.3a.2_5	265	Q2.3.3a.2. Compared to other suppliers, what do your regular suppliers do or have that makes you prefer them to others? _ Wholesalers _ Credit	Nominal
Q2.3.3a.2_6	266	Q2.3.3a.2. Compared to other suppliers, what do your regular suppliers do or have that makes you prefer them to others? _ Wholesalers _ Supplier personality how they treat me as	Nominal
Q2.3.3a.2_7	267	Q2.3.3a.2. Compared to other suppliers, what do your regular suppliers do or have that makes you prefer them to others? _ Wholesalers _ Comfort Security	Nominal
Q2.3.3a.2_8	268	Q2.3.3a.2. Compared to other suppliers, what do your regular suppliers do or have that makes you prefer them to others? _ Wholesalers _ Trust in supplier	Nominal
Q2.3.3a.2_9	269	Q2.3.3a.2. Compared to other suppliers, what do your regular suppliers do or have that makes you prefer them to others? _ Wholesalers _ Personal Family Connection	Nominal
Q2.3.3a.2_10	270	Q2.3.3a.2. Compared to other suppliers, what do your regular suppliers do or have that makes you prefer them to others? _ Wholesalers _ Consistent food availability	Nominal
Q2.3.3a.2_11	271	Q2.3.3a.2. Compared to other suppliers, what do your regular suppliers do or have that makes you prefer them to others? _ Wholesalers _ Additional services they offer specify	Nominal
Q2.3.3a.2_12	272	Q2.3.3a.2. Compared to other suppliers, what do your regular suppliers do or have that makes you prefer them to others? _ Wholesalers _ Proximity convenience	Nominal
Q2.3.3a.2_13	273	Q2.3.3a.2. Compared to other suppliers, what do your regular suppliers do or have that makes you prefer them to others? _ Wholesalers _ Other specify	Nominal
Q2.3.3a.3_1	274	Q2.3.3a.3. Compared to other suppliers, what do your regular suppliers do or have that makes you prefer them to others? _ Middlemen _ Prices	Nominal
Q2.3.3a.3_2	275	Q2.3.3a.3. Compared to other suppliers, what do your regular suppliers do or have that makes you prefer them to others? _ Middlemen _ Food quality other than cleanliness saf	Nominal
Q2.3.3a.3_3	276	Q2.3.3a.3. Compared to other suppliers, what do your regular suppliers do or have that makes you prefer them to others? _ Middlemen _ Food cleanliness safety	Nominal
Q2.3.3a.3_4	277	Q2.3.3a.3. Compared to other suppliers, what do your regular suppliers do or have that makes you prefer them to others? _ Middlemen _ Food Variety	Nominal
Q2.3.3a.3_5	278	Q2.3.3a.3. Compared to other suppliers, what do your regular suppliers do or have that makes you prefer them to others? _ Middlemen _ Credit	Nominal
Q2.3.3a.3_6	279	Q2.3.3a.3. Compared to other suppliers, what do your regular suppliers do or have that makes you prefer them to others? _ Middlemen _ Supplier personality how they treat me as	Nominal
Q2.3.3a.3_7	280	Q2.3.3a.3. Compared to other suppliers, what do your regular suppliers do or have that makes you prefer them to others? _ Middlemen _ Comfort Security	Nominal
Q2.3.3a.3_8	281	Q2.3.3a.3. Compared to other suppliers, what do your regular suppliers do or have that makes you prefer them to others? _ Middlemen _ Trust in supplier	Nominal
Q2.3.3a.3_9	282	Q2.3.3a.3. Compared to other suppliers, what do your regular suppliers do or have that makes you prefer them to others? _ Middlemen _ Personal Family Connection	Nominal
Q2.3.3a.3_10	283	Q2.3.3a.3. Compared to other suppliers, what do your regular suppliers do or have that makes you prefer them to others? _ Middlemen _ Consistent food availability	Nominal
Q2.3.3a.3_11	284	Q2.3.3a.3. Compared to other suppliers, what do your regular suppliers do or have that makes you prefer them to others? _ Middlemen _ Additional services they offer specify	Nominal
Q2.3.3a.3_12	285	Q2.3.3a.3. Compared to other suppliers, what do your regular suppliers do or have that makes you prefer them to others? _ Middlemen _ Proximity convenience	Nominal
Q2.3.3a.3_13	286	Q2.3.3a.3. Compared to other suppliers, what do your regular suppliers do or have that makes you prefer them to others? _ Middlemen _ Other specify	Nominal
Q2.3.3a.4_1	287	Q2.3.3a.4. Compared to other suppliers, what do your regular suppliers do or have that makes you prefer them to others? _ Other specify _ Prices	Nominal
Q2.3.3a.4_2	288	Q2.3.3a.4. Compared to other suppliers, what do your regular suppliers do or have that makes you prefer them to others? _ Other specify _ Food quality other than cleanliness saf	Nominal
Q2.3.3a.4_3	289	Q2.3.3a.4. Compared to other suppliers, what do your regular suppliers do or have that makes you prefer them to others? _ Other specify _ Food cleanliness safety	Nominal
Q2.3.3a.4_4	290	Q2.3.3a.4. Compared to other suppliers, what do your regular suppliers do or have that makes you prefer them to others? _ Other specify _ Food Variety	Nominal
Q2.3.3a.4_5	291	Q2.3.3a.4. Compared to other suppliers, what do your regular suppliers do or have that makes you prefer them to others? _ Other specify _ Credit	Nominal
Q2.3.3a.4_6	292	Q2.3.3a.4. Compared to other suppliers, what do your regular suppliers do or have that makes you prefer them to others? _ Other specify _ Supplier personality how they treat me as	Nominal
Q2.3.3a.4_7	293	Q2.3.3a.4. Compared to other suppliers, what do your regular suppliers do or have that makes you prefer them to others? _ Other specify _ Comfort Security	Nominal
Q2.3.3a.4_8	294	Q2.3.3a.4. Compared to other suppliers, what do your regular suppliers do or have that makes you prefer them to others? _ Other specify _ Trust in supplier	Nominal
Q2.3.3a.4_9	295	Q2.3.3a.4. Compared to other suppliers, what do your regular suppliers do or have that makes you prefer them to others? _ Other specify _ Personal Family Connection	Nominal
Q2.3.3a.4_10	296	Q2.3.3a.4. Compared to other suppliers, what do your regular suppliers do or have that makes you prefer them to others? _ Other specify _ Consistent food availability	Nominal
Q2.3.3a.4_11	297	Q2.3.3a.4. Compared to other suppliers, what do your regular suppliers do or have that makes you prefer them to others? _ Other specify _ Additional services they offer specify	Nominal
Q2.3.3a.4_12	298	Q2.3.3a.4. Compared to other suppliers, what do your regular suppliers do or have that makes you prefer them to others? _ Other specify _ Proximity convenience	Nominal
Q2.3.3a.4_13	299	Q2.3.3a.4. Compared to other suppliers, what do your regular suppliers do or have that makes you prefer them to others? _ Other specify _ Other specify	Nominal
Q2.3.4.first	300	Q2.3.4. What were the reasons, if any, that you have stopped buying food from a specific supplier in the past? List up to three reasons. _ First reason	Nominal
Q2.3.4.second	301	Q2.3.4. What were the reasons, if any, that you have stopped buying food from a specific supplier in the past? List up to three reasons. _ Second reason	Nominal
Q2.3.4.third	302	Q2.3.4. What were the reasons, if any, that you have stopped buying food from a specific supplier in the past? List up to three reasons. _ Third reason	Nominal
Q2.3.5	303	Q2.3.5. If you wanted to change suppliers, for any reason, are there other viable suppliers that you could purchase from?	Nominal
Q2.3.6	304	Q2.3.6. How often do you have conversations with suppliers about the quality or safety of a food?	Nominal
Q2.4.1_1	305	Q2.4.1. What cleaning operations do you perform throughout the day while working at your shop? List all that come to mind. _ 1st	Nominal
Q2.4.1_2	306	Q2.4.1. What cleaning operations do you perform throughout the day while working at your shop? List all that come to mind. _ 2nd	Nominal
Q2.4.1_3	307	Q2.4.1. What cleaning operations do you perform throughout the day while working at your shop? List all that come to mind. _ 3rd	Nominal
Q2.4.1_4	308	Q2.4.1. What cleaning operations do you perform throughout the day while working at your shop? List all that come to mind. _ 4th	Nominal
Q2.4.1_5	309	Q2.4.1. What cleaning operations do you perform throughout the day while working at your shop? List all that come to mind. _ 5th	Nominal
Q2.4.1_6	310	Q2.4.1. What cleaning operations do you perform throughout the day while working at your shop? List all that come to mind. _ 6th	Nominal
Q2.4.1_7	311	Q2.4.1. What cleaning operations do you perform throughout the day while working at your shop? List all that come to mind. _ None	Nominal
Q2.4.3	312	Q2.4.3. In a typical main market day,, approximately how many times do you wash your hands while on duty?	Nominal
Q2.4.4_1	313	Q2.4.4. What do usually you do with the food that you haven’t sold that day? _ Store at shop for the next day	Nominal
Q2.4.4_2	314	Q2.4.4. What do usually you do with the food that you haven’t sold that day? _ Sell outside the market the same day	Nominal
Q2.4.4_3	315	Q2.4.4. What do usually you do with the food that you haven’t sold that day? _ Store at my home	Nominal
Q2.4.4_4	316	Q2.4.4. What do usually you do with the food that you haven’t sold that day? _ Give it away	Nominal
Q2.4.4_5	317	Q2.4.4. What do usually you do with the food that you haven’t sold that day? _ Discard it	Nominal
Q2.4.4_6	318	Q2.4.4. What do usually you do with the food that you haven’t sold that day? _ Feed it to animals	Nominal
Q2.4.4_7	319	Q2.4.4. What do usually you do with the food that you haven’t sold that day? _ Nothing	Nominal
Q2.4.4_8	320	Q2.4.4. What do usually you do with the food that you haven’t sold that day? _ Don’t know	Nominal
Q2.4.4_9	321	Q2.4.4. What do usually you do with the food that you haven’t sold that day? _ Other specify	Nominal
Q2.4.5_1	322	Q2.4.5. Throughout the day, what do you do to keep the food clean? By “clean”, we mean that the food is protected from germs or other contaminants that can get into the food while at the market. List all actions that come to mind. _ 1st	Nominal
Q2.4.5_2	323	Q2.4.5. Throughout the day, what do you do to keep the food clean? By “clean”, we mean that the food is protected from germs or other contaminants that can get into the food while at the market. List all actions that come to mind. _ 2nd	Nominal
Q2.4.5_3	324	Q2.4.5. Throughout the day, what do you do to keep the food clean? By “clean”, we mean that the food is protected from germs or other contaminants that can get into the food while at the market. List all actions that come to mind. _ 3rd	Nominal
Q2.4.5_4	325	Q2.4.5. Throughout the day, what do you do to keep the food clean? By “clean”, we mean that the food is protected from germs or other contaminants that can get into the food while at the market. List all actions that come to mind. _ 4th	Nominal
Q2.4.5_5	326	Q2.4.5. Throughout the day, what do you do to keep the food clean? By “clean”, we mean that the food is protected from germs or other contaminants that can get into the food while at the market. List all actions that come to mind. _ 5th	Nominal
Q2.4.5_6	327	Q2.4.5. Throughout the day, what do you do to keep the food clean? By “clean”, we mean that the food is protected from germs or other contaminants that can get into the food while at the market. List all actions that come to mind. _ 6th	Nominal
Q2.4.5_7	328	Q2.4.5. Throughout the day, what do you do to keep the food clean? By “clean”, we mean that the food is protected from germs or other contaminants that can get into the food while at the market. List all actions that come to mind. _ None	Nominal
Q2.4.6_1	329	Q2.4.6. Throughout the day, what do you do to keep the food fresh? List all actions that come to mind. _ 1st	Nominal
Q2.4.6_2	330	Q2.4.6. Throughout the day, what do you do to keep the food fresh? List all actions that come to mind. _ 2nd	Nominal
Q2.4.6_3	331	Q2.4.6. Throughout the day, what do you do to keep the food fresh? List all actions that come to mind. _ 3rd	Nominal
Q2.4.6_4	332	Q2.4.6. Throughout the day, what do you do to keep the food fresh? List all actions that come to mind. _ 4th	Nominal
Q2.4.6_5	333	Q2.4.6. Throughout the day, what do you do to keep the food fresh? List all actions that come to mind. _ 5th	Nominal
Q2.4.6_6	334	Q2.4.6. Throughout the day, what do you do to keep the food fresh? List all actions that come to mind. _ 6th	Nominal
Q2.4.6_7	335	Q2.4.6. Throughout the day, what do you do to keep the food fresh? List all actions that come to mind. _ None	Nominal
Q2.4.7_1	336	Q2.4.7. Which changes, if any, have you made to your shop or to the way you sell food, in the past year?	Nominal
Q2.4.7_2	337	Q2.4.7. Which changes, if any, have you made to your shop or to the way you sell food, in the past year?	Nominal
Q2.4.8_1	338	Q2.4.8. What are the reasons you made these changes?	Nominal
Q2.4.8_2	339	Q2.4.8. What are the reasons you made these changes?	Nominal
Q2.4.9_1	340	Q2.4.9. Which tools or equipment to protect food or keep it clean or safe have you acquired in the past year, if any? Please include NEW tools equipment and also tools or equipment that you routinely acquire and have CONTINUED to acquire in the past year.	Nominal
Q2.4.9_2	341	Q2.4.9. Which tools or equipment to protect food or keep it clean or safe have you acquired in the past year, if any? Please include NEW tools equipment and also tools or equipment that you routinely acquire and have CONTINUED to acquire in the past year.	Nominal
Q2.4.9_3	342	Q2.4.9. Which tools or equipment to protect food or keep it clean or safe have you acquired in the past year, if any? Please include NEW tools equipment and also tools or equipment that you routinely acquire and have CONTINUED to acquire in the past year.	Nominal
Q2.4.9_4	343	Q2.4.9. Which tools or equipment to protect food or keep it clean or safe have you acquired in the past year, if any? Please include NEW tools equipment and also tools or equipment that you routinely acquire and have CONTINUED to acquire in the past year.	Nominal
Q2.4.9_5	344	Q2.4.9. Which tools or equipment to protect food or keep it clean or safe have you acquired in the past year, if any? Please include NEW tools equipment and also tools or equipment that you routinely acquire and have CONTINUED to acquire in the past year.	Nominal
Q2.4.9_6	345	Q2.4.9. Which tools or equipment to protect food or keep it clean or safe have you acquired in the past year, if any? Please include NEW tools equipment and also tools or equipment that you routinely acquire and have CONTINUED to acquire in the past year.	Nominal
Q2.4.9_7	346	Q2.4.9. Which tools or equipment to protect food or keep it clean or safe have you acquired in the past year, if any? Please include NEW tools equipment and also tools or equipment that you routinely acquire and have CONTINUED to acquire in the past year.	Nominal
Q3.1.12	347	Q3.1.12. At font color yellow some vendors sell food that is safer to eat than other vendors.”	Nominal
Q3.1.13	348	Q3.1.13. Some vendors at font color yellowcare more about food safety than others.”	Nominal
Q3.1.14	349	Q3.1.14. I trust that other vendors at font color yellowwill help me if I need help with doing something at the shop	Nominal
Q3.1.15	350	Q3.1.15. What are the reasons you don’t trust that they will help you	Nominal
Q3.1.16	351	Q3.1.16. I trust other vendors to be honest in how they conduct their business	Nominal
Q3.1.17	352	Q3.1.17. I don’t think it is the responsibility of officer or authority that is resposible to the market to ensure the food sold at the market is safe	Nominal
Q3.1.18	353	Q3.1.18. The officer or authority that is responsible to the market does a good job ensuring that the market is kept clean	Nominal
Q3.1.19	354	Q3.1.19. The officer or authority makes sure that the food sold by vendors is safe to eat.”	Nominal
Q3.1.20	355	Q3.1.20. The officer or authority that is responsible to the market helps vendors when vendors have a problem related to their shop	Nominal
Q3.1.21	356	Q3.1.21. The officer or authority that is responsible to the market provides services that are useful to me	Nominal
Q3.1.23	357	Q3.1.23. The officer or authority that is responsible to the market helps vendors to improve or upkeep their shop structures	Nominal
Q3.1.24	358	Q3.1.24. The officer or authority that is responsible of the market ensures that vendors respect regulations	Nominal
Q3.1.26	359	Q3.1.26. For issues that the officer or authority that is responsible to the market is responsible for, I would prefer to interact with female market management representatives	Nominal
Q3.1.27	360	Q3.1.27. It is important to me that the government enforces acceptable standards of food quality	Nominal
Q3.1.28_1	361	Q3.1.28. In general, who do you think should be primarily responsible for ensuring that the food that is sold at the market is safe? Name up to 3 in order of importance to you. _ 1st	Nominal
Q3.1.28_2	362	Q3.1.28. In general, who do you think should be primarily responsible for ensuring that the food that is sold at the market is safe? Name up to 3 in order of importance to you. _ 2nd	Nominal
Q3.1.28_3	363	Q3.1.28. In general, who do you think should be primarily responsible for ensuring that the food that is sold at the market is safe? Name up to 3 in order of importance to you. _ 3rd	Nominal
Q3.2.1.1	364	Q3.2.1.1. In your opinion, what are the most important reasons that a customer might choose to come back to a vendor’s shop for future purchases?List up to 3 reasons in order of importance to you. _ 1st	Nominal
Q3.2.1.2	365	Q3.2.1.2. In your opinion, what are the most important reasons that a customer might choose to come back to a vendor’s shop for future purchases?List up to 3 reasons in order of importance to you. _ 2nd	Nominal
Q3.2.1.3	366	Q3.2.1.3. In your opinion, what are the most important reasons that a customer might choose to come back to a vendor’s shop for future purchases?List up to 3 reasons in order of importance to you. _ 3rd	Nominal
Q3.2.2	367	Q3.2.2. My customers tell me when they are satisfied with the food they buy from me	Nominal
Q3.2.3	368	Q3.2.3. It is helpful useful when a customer tells me that they are not happy with the food they purchased from me	Nominal
Q3.2.4	369	Q3.2.4. I get upset if a customer complains about the food they bought from me	Nominal
Q3.2.5	370	Q3.2.5. My customers’ requests push me to improve how I operate my shop	Nominal
Q3.2.6	371	Q3.2.6. I take time to answer the questions that my customers have about the food I sell	Nominal
Q3.2.7	372	Q3.2.7. I am willing to put in extra effort in order to give my customers exactly what they request	Nominal
Q3.2.8	373	Q3.2.8. I am more comfortable talking to customers of my gender than the opposite gender	Nominal
Q3.2.9	374	Q3.2.9. Female customers make more requests about the food they want to purchase than male customers	Nominal
Q3.2.10	375	Q3.2.10. How important is it to you that customers express questions and concerns related to the food you sell? Is it of...?	Nominal
Q3.2.11	376	Q3.2.11. How important is it to you that customers can see you actively taking care of the shop? Is it of...?	Nominal
Q3.2.12	377	Q3.2.12. How important is it to you that you look neat and tidy when on duty? Is it of...?	Nominal
Q3.2.13	378	Q3.2.13. How important is it to you that your customers can see how food is handled in your shop? Is it of...?	Nominal
Q3.2.14	379	Q3.2.14. How important is it to you that your customers be told where the food you buy comes from? Is it of...?	Nominal
Q3.3.3	380	Q3.3.3. I am confident that I can find a supplier that sells high-quality foods. QUALITY includes safety as well as other characteristics.	Nominal
Q3.3.4	381	Q3.3.4. When buying food from suppliers, I am confident that I know how to choose foods that are safe	Nominal
Q3.3.5	382	Q3.3.5. I am confident that I can find a supplier that sells safe foods” Here, we are considering safety ONLY, as an aspect of quality.	Nominal
Q3.3.6	383	Q3.3.6. “When buying food, I am willing to spend a bit more time looking for the best food or shop, if I know the food I eventually get is safer.”	Nominal
Q3.3.7	384	Q3.3.7. “When buying food, I am willing to spend a bit more money to get a food that I know is safe, compared to food that I’m not sure if it’s safe.”	Nominal
Q3.3.12	385	Q3.3.12. How satisfied are you overall about the food you buy from your suppliers?	Nominal
Q3.3.13.first	386	Q3.3.13. What factors related to the food bought from your suppliers are you most satisfied with? List up to 3 in order of their importance to you. _ First reason	Nominal
Q3.3.13.second	387	Q3.3.13. What factors related to the food bought from your suppliers are you most satisfied with? List up to 3 in order of their importance to you. _ Second reason	Nominal
Q3.3.13.third	388	Q3.3.13. What factors related to the food bought from your suppliers are you most satisfied with? List up to 3 in order of their importance to you. _ Third reason	Nominal
Q3.3.14.first	389	Q3.3.14. What factors related to the food bought from your suppliers are you least satisfied with? List up to 3 in order of their importance to you. _ First reason	Nominal
Q3.3.14.second	390	Q3.3.14. What factors related to the food bought from your suppliers are you least satisfied with? List up to 3 in order of their importance to you. _ Second reason	Nominal
Q3.3.14.third	391	Q3.3.14. What factors related to the food bought from your suppliers are you least satisfied with? List up to 3 in order of their importance to you. _ Third reason	Nominal
Q3.3.18_1	392	Q3.3.18. If you are feeling worried that a food provided by your supplier might not be safe, what actions might you take to resolve the issue? List all actions that come to mind. _ 1st	Nominal
Q3.3.18_2	393	Q3.3.18. If you are feeling worried that a food provided by your supplier might not be safe, what actions might you take to resolve the issue? List all actions that come to mind. _ 2nd	Nominal
Q3.3.18_3	394	Q3.3.18. If you are feeling worried that a food provided by your supplier might not be safe, what actions might you take to resolve the issue? List all actions that come to mind. _ 3rd	Nominal
Q3.3.18_4	395	Q3.3.18. If you are feeling worried that a food provided by your supplier might not be safe, what actions might you take to resolve the issue? List all actions that come to mind. _ 4th	Nominal
Q3.3.18_5	396	Q3.3.18. If you are feeling worried that a food provided by your supplier might not be safe, what actions might you take to resolve the issue? List all actions that come to mind. _ 5th	Nominal
Q3.3.18_6	397	Q3.3.18. If you are feeling worried that a food provided by your supplier might not be safe, what actions might you take to resolve the issue? List all actions that come to mind. _ 6th	Nominal
Q3.3.18_7	398	Q3.3.18. If you are feeling worried that a food provided by your supplier might not be safe, what actions might you take to resolve the issue? List all actions that come to mind. _ None	Nominal
Q3.4.1	399	Q3.4.1. I’m going to read you a few statements and would like to know whether you agree or disagree with the statement _ I am satisfied with how my shop looks, compared to the shops of other vendors	Nominal
Q3.4.2	400	Q3.4.2. I’m going to read you a few statements and would like to know whether you agree or disagree with the statement _ I am proud of the quality of the food I sell	Nominal
Q3.4.3	401	Q3.4.3. I’m going to read you a few statements and would like to know whether you agree or disagree with the statement _ I am satisfied with how my shop operates	Nominal
Q3.4.6	402	Q3.4.6. I’m going to read you a few statements and would like to know whether you agree or disagree with the statement _ There are set rules expectations in my shop for preserving the quality and safety of the food I sell.”	Nominal
Q3.4.7	403	Q3.4.7. I’m going to read you a few statements and would like to know whether you agree or disagree with the statement _ There are set rules expectations in my shop about how to keep the shop clean	Nominal
Q3.4.8	404	Q3.4.8. I’m going to read you a few statements and would like to know whether you agree or disagree with the statement _ Sometimes it is difficult to keep the shop clean.”	Nominal
Q3.4.9_1	405	Q3.4.9. I’m going to read you a few statements and would like to know whether you agree or disagree with the statement _ What makes it difficult to keep the shop clean?	Nominal
Q3.4.9_2	406	Q3.4.9. I’m going to read you a few statements and would like to know whether you agree or disagree with the statement _ What makes it difficult to keep the shop clean?	Scale
Q3.4.14	407	Q3.4.14. I’m going to read you a few statements and would like to know whether you agree or disagree with the statement _ How often do you talk to other vendors for help in making selling management decisions?	Nominal
Q3.4.15	408	Q3.4.15. I’m going to read you a few statements and would like to know whether you agree or disagree with the statement _ How important is it to you that you can be a good role model for other vendors? Is it of...?	Nominal
Q3.4.16	409	Q3.4.16. I’m going to read you a few statements and would like to know whether you agree or disagree with the statement _ How important is it to you that you can exchange knowledge and skills related to selling food with other vendors? Is it of...?	Nominal
Q3.4.17	410	Q3.4.17. I’m going to read you a few statements and would like to know whether you agree or disagree with the statement _ How important is it to you that you can work together with or share responsibilities with other vendors? Is it of...?	Nominal
Q3.5.3_1	411	Q3.5.3. Which food-borne diseases or issues, if any, are you most worried about for your household? _ 1st	Nominal
Q3.5.3_2	412	Q3.5.3. Which food-borne diseases or issues, if any, are you most worried about for your household? _ 2nd	Nominal
Q3.5.3_3	413	Q3.5.3. Which food-borne diseases or issues, if any, are you most worried about for your household? _ 3rd	Nominal
Q3.5.4.1_1	414	Q3.5.4.1. Which foods are associated with this food-borne disease or issue? _ Kale	Nominal
Q3.5.4.1_2	415	Q3.5.4.1. Which foods are associated with this food-borne disease or issue? _ Lettuce	Nominal
Q3.5.4.1_3	416	Q3.5.4.1. Which foods are associated with this food-borne disease or issue? _ Tomatoes	Nominal
Q3.5.4.1_4	417	Q3.5.4.1. Which foods are associated with this food-borne disease or issue? _ Other foodSpecify	Nominal
Q3.5.4.1_5	418	Q3.5.4.1. Which foods are associated with this food-borne disease or issue? _ All Vegetables	Nominal
Q3.5.4.1_6	419	Q3.5.4.1. Which foods are associated with this food-borne disease or issue? _ Stale Food	Nominal
Q3.5.4.1_7	420	Q3.5.4.1. Which foods are associated with this food-borne disease or issue? _ Potato	Nominal
Q3.5.4.1_8	421	Q3.5.4.1. Which foods are associated with this food-borne disease or issue? _ Food Prepared at home	Nominal
Q3.5.4.1_9	422	Q3.5.4.1. Which foods are associated with this food-borne disease or issue? _ All food that lacks hygiene	Nominal
Q3.5.4.1_10	423	Q3.5.4.1. Which foods are associated with this food-borne disease or issue? _ None	Nominal
Q3.5.4.2_1	424	Q3.5.4.2. Which foods are associated with this food-borne disease or issue? _ Kale	Nominal
Q3.5.4.2_2	425	Q3.5.4.2. Which foods are associated with this food-borne disease or issue? _ Lettuce	Nominal
Q3.5.4.2_3	426	Q3.5.4.2. Which foods are associated with this food-borne disease or issue? _ Tomatoes	Nominal
Q3.5.4.2_4	427	Q3.5.4.2. Which foods are associated with this food-borne disease or issue? _ Other foodSpecify	Nominal
Q3.5.4.2_5	428	Q3.5.4.2. Which foods are associated with this food-borne disease or issue? _ All Vegetables	Nominal
Q3.5.4.2_6	429	Q3.5.4.2. Which foods are associated with this food-borne disease or issue? _ Stale Food	Nominal
Q3.5.4.2_7	430	Q3.5.4.2. Which foods are associated with this food-borne disease or issue? _ Potato	Nominal
Q3.5.4.2_8	431	Q3.5.4.2. Which foods are associated with this food-borne disease or issue? _ Food Prepared at home	Nominal
Q3.5.4.2_9	432	Q3.5.4.2. Which foods are associated with this food-borne disease or issue? _ All food that lacks hygiene	Nominal
Q3.5.4.2_10	433	Q3.5.4.2. Which foods are associated with this food-borne disease or issue? _ None	Nominal
Q3.5.4.3_1	434	Q3.5.4.3. Which foods are associated with this food borne disease or issue? _ Kale	Nominal
Q3.5.4.3_2	435	Q3.5.4.3. Which foods are associated with this food borne disease or issue? _ Lettuce	Nominal
Q3.5.4.3_3	436	Q3.5.4.3. Which foods are associated with this food borne disease or issue? _ Tomatoes	Nominal
Q3.5.4.3_4	437	Q3.5.4.3. Which foods are associated with this food borne disease or issue? _ Other foodSpecify	Nominal
Q3.5.4.3_5	438	Q3.5.4.3. Which foods are associated with this food borne disease or issue? _ All Vegetables	Nominal
Q3.5.4.3_6	439	Q3.5.4.3. Which foods are associated with this food borne disease or issue? _ Stale Food	Nominal
Q3.5.4.3_7	440	Q3.5.4.3. Which foods are associated with this food borne disease or issue? _ Potato	Nominal
Q3.5.4.3_8	441	Q3.5.4.3. Which foods are associated with this food borne disease or issue? _ Food Prepared at home	Nominal
Q3.5.4.3_9	442	Q3.5.4.3. Which foods are associated with this food borne disease or issue? _ All food that lacks hygiene	Nominal
Q3.5.4.3_10	443	Q3.5.4.3. Which foods are associated with this food borne disease or issue? _ None	Nominal
Q3.5.6	444	Q3.5.6. Have you or someone in your HH experienced serious sickness related to consuming a particular food in the past year? By “seriously sick”, we mean that it was difficult or impossible to work or perform daily activities.	Nominal
Q3.5.7	445	Q3.5.7. Have you or someone in your HH experienced serious sickness related to drinking water in the past year?	Nominal
Q3.5a.5.1_1	446	Q3.5a.5.1. Why do you think is associated with foodborne illness _ Kale _ Microbial contamination	Nominal
Q3.5a.5.1_2	447	Q3.5a.5.1. Why do you think is associated with foodborne illness _ Kale _ Chemical contamination	Nominal
Q3.5a.5.1_3	448	Q3.5a.5.1. Why do you think is associated with foodborne illness _ Kale _ Dirt Filth	Nominal
Q3.5a.5.1_4	449	Q3.5a.5.1. Why do you think is associated with foodborne illness _ Kale _ Processing methods	Nominal
Q3.5a.5.1_5	450	Q3.5a.5.1. Why do you think is associated with foodborne illness _ Kale _ Preparation methods	Nominal
Q3.5a.5.1_6	451	Q3.5a.5.1. Why do you think is associated with foodborne illness _ Kale _ Other specify	Nominal
Q3.5a.5.1_7	452	Q3.5a.5.1. Why do you think is associated with foodborne illness _ Kale _ When it is raw kale	Nominal
Q3.5a.5.1_8	453	Q3.5a.5.1. Why do you think is associated with foodborne illness _ Kale _ Discomfort	Nominal
Q3.5a.5.1_9	454	Q3.5a.5.1. Why do you think is associated with foodborne illness _ Kale _ None	Nominal
Q3.5a.5.2_1	455	Q3.5a.5.2. Why do you think is associated with foodborne illness _ Lettuce _ Microbial contamination	Nominal
Q3.5a.5.2_2	456	Q3.5a.5.2. Why do you think is associated with foodborne illness _ Lettuce _ Chemical contamination	Nominal
Q3.5a.5.2_3	457	Q3.5a.5.2. Why do you think is associated with foodborne illness _ Lettuce _ Dirt Filth	Nominal
Q3.5a.5.2_4	458	Q3.5a.5.2. Why do you think is associated with foodborne illness _ Lettuce _ Processing methods	Nominal
Q3.5a.5.2_5	459	Q3.5a.5.2. Why do you think is associated with foodborne illness _ Lettuce _ Preparation methods	Nominal
Q3.5a.5.2_6	460	Q3.5a.5.2. Why do you think is associated with foodborne illness _ Lettuce _ Other specify	Nominal
Q3.5a.5.2_9	461	Q3.5a.5.2. Why do you think is associated with foodborne illness _ Lettuce _ None	Nominal
Q3.5a.5.2_7	462	Q3.5a.5.2. Why do you think is associated with foodborne illness _ Lettuce _ When it is raw	Nominal
Q3.5a.5.2_8	463	Q3.5a.5.2. Why do you think is associated with foodborne illness _ Lettuce _ Discomfort	Nominal
Q3.5a.5.3_1	464	Q3.5a.5.3. Why do you think is associated with foodborne illness _ Tomatoes _ Microbial contamination	Nominal
Q3.5a.5.3_2	465	Q3.5a.5.3. Why do you think is associated with foodborne illness _ Tomatoes _ Chemical contamination	Nominal
Q3.5a.5.3_3	466	Q3.5a.5.3. Why do you think is associated with foodborne illness _ Tomatoes _ Dirt Filth	Nominal
Q3.5a.5.3_4	467	Q3.5a.5.3. Why do you think is associated with foodborne illness _ Tomatoes _ Processing methods	Nominal
Q3.5a.5.3_5	468	Q3.5a.5.3. Why do you think is associated with foodborne illness _ Tomatoes _ Preparation methods	Nominal
Q3.5a.5.3_6	469	Q3.5a.5.3. Why do you think is associated with foodborne illness _ Tomatoes _ Other specify	Nominal
Q3.5a.5.3_8	470	Q3.5a.5.3. Why do you think is associated with foodborne illness _ Tomatoes _ Discomfort	Nominal
Q3.5a.5.3_7	471	Q3.5a.5.3. Why do you think is associated with foodborne illness _ Tomatoes _ When it is raw	Nominal
Q3.5a.5.3_9	472	Q3.5a.5.3. Why do you think is associated with foodborne illness _ Tomatoes _ None	Nominal
Q3.5a.5.4_1	473	Q3.5a.5.4. Why do you think is associated with foodborne illness _ Others Specify _ Microbial contamination	Nominal
Q3.5a.5.4_2	474	Q3.5a.5.4. Why do you think is associated with foodborne illness _ Others Specify _ Chemical contamination	Nominal
Q3.5a.5.4_3	475	Q3.5a.5.4. Why do you think is associated with foodborne illness _ Others Specify _ Dirt Filth	Nominal
Q3.5a.5.4_4	476	Q3.5a.5.4. Why do you think is associated with foodborne illness _ Others Specify _ Processing methods	Nominal
Q3.5a.5.4_5	477	Q3.5a.5.4. Why do you think is associated with foodborne illness _ Others Specify _ Preparation methods	Nominal
Q3.5a.5.4_6	478	Q3.5a.5.4. Why do you think is associated with foodborne illness _ Others Specify _ Other specify	Nominal
Q3.5a.5.4_8	479	Q3.5a.5.4. Why do you think is associated with foodborne illness _ Others Specify _ Discomfort	Nominal
Q3.5a.5.4_7	480	Q3.5a.5.4. Why do you think is associated with foodborne illness _ Others Specify _ When it is raw	Nominal
Q3.5a.5.4_9	481	Q3.5a.5.4. Why do you think is associated with foodborne illness _ Others Specify _ None	Nominal
Q3.5b.5.1_1	482	Q3.5b.5.1. Why do you think is associated with foodborne illness _ Kale _ Microbial contamination	Nominal
Q3.5b.5.1_2	483	Q3.5b.5.1. Why do you think is associated with foodborne illness _ Kale _ Chemical contamination	Nominal
Q3.5b.5.1_3	484	Q3.5b.5.1. Why do you think is associated with foodborne illness _ Kale _ Dirt Filth	Nominal
Q3.5b.5.1_4	485	Q3.5b.5.1. Why do you think is associated with foodborne illness _ Kale _ Processing methods	Nominal
Q3.5b.5.1_5	486	Q3.5b.5.1. Why do you think is associated with foodborne illness _ Kale _ Preparation methods	Nominal
Q3.5b.5.1_6	487	Q3.5b.5.1. Why do you think is associated with foodborne illness _ Kale _ Other specify	Nominal
Q3.5b.5.1_7	488	Q3.5b.5.1. Why do you think is associated with foodborne illness _ Kale _ When it is raw kale	Nominal
Q3.5b.5.1_8	489	Q3.5b.5.1. Why do you think is associated with foodborne illness _ Kale _ Discomfort	Nominal
Q3.5b.5.1_9	490	Q3.5b.5.1. Why do you think is associated with foodborne illness _ Kale _ None	Nominal
Q3.5b.5.2_1	491	Q3.5b.5.2. Why do you think is associated with foodborne illness _ Lettuce _ Microbial contamination	Nominal
Q3.5b.5.2_2	492	Q3.5b.5.2. Why do you think is associated with foodborne illness _ Lettuce _ Chemical contamination	Nominal
Q3.5b.5.2_3	493	Q3.5b.5.2. Why do you think is associated with foodborne illness _ Lettuce _ Dirt Filth	Nominal
Q3.5b.5.2_4	494	Q3.5b.5.2. Why do you think is associated with foodborne illness _ Lettuce _ Processing methods	Nominal
Q3.5b.5.2_5	495	Q3.5b.5.2. Why do you think is associated with foodborne illness _ Lettuce _ Preparation methods	Nominal
Q3.5b.5.2_6	496	Q3.5b.5.2. Why do you think is associated with foodborne illness _ Lettuce _ Other specify	Nominal
Q3.5b.5.2_7	497	Q3.5b.5.2. Why do you think is associated with foodborne illness _ Lettuce _ When it is raw	Nominal
Q3.5b.5.2_8	498	Q3.5b.5.2. Why do you think is associated with foodborne illness _ Lettuce _ Discomfort	Nominal
Q3.5b.5.2_9	499	Q3.5b.5.2. Why do you think is associated with foodborne illness _ Lettuce _ None	Nominal
Q3.5b.5.3_1	500	Q3.5b.5.3. Why do you think is associated with foodborne illness _ Tomatoes _ Microbial contamination	Nominal
Q3.5b.5.3_2	501	Q3.5b.5.3. Why do you think is associated with foodborne illness _ Tomatoes _ Chemical contamination	Nominal
Q3.5b.5.3_3	502	Q3.5b.5.3. Why do you think is associated with foodborne illness _ Tomatoes _ Dirt Filth	Nominal
Q3.5b.5.3_4	503	Q3.5b.5.3. Why do you think is associated with foodborne illness _ Tomatoes _ Processing methods	Nominal
Q3.5b.5.3_5	504	Q3.5b.5.3. Why do you think is associated with foodborne illness _ Tomatoes _ Preparation methods	Nominal
Q3.5b.5.3_6	505	Q3.5b.5.3. Why do you think is associated with foodborne illness _ Tomatoes _ Other specify	Nominal
Q3.5b.5.3_7	506	Q3.5b.5.3. Why do you think is associated with foodborne illness _ Tomatoes _ When it is raw	Nominal
Q3.5b.5.3_8	507	Q3.5b.5.3. Why do you think is associated with foodborne illness _ Tomatoes _ Discomfort	Nominal
Q3.5b.5.3_9	508	Q3.5b.5.3. Why do you think is associated with foodborne illness _ Tomatoes _ None	Nominal
Q3.5b.5.4_1	509	Q3.5b.5.4. Why do you think is associated with foodborne illness _ Others Specify _ Microbial contamination	Nominal
Q3.5b.5.4_2	510	Q3.5b.5.4. Why do you think is associated with foodborne illness _ Others Specify _ Chemical contamination	Nominal
Q3.5b.5.4_3	511	Q3.5b.5.4. Why do you think is associated with foodborne illness _ Others Specify _ Dirt Filth	Nominal
Q3.5b.5.4_4	512	Q3.5b.5.4. Why do you think is associated with foodborne illness _ Others Specify _ Processing methods	Nominal
Q3.5b.5.4_5	513	Q3.5b.5.4. Why do you think is associated with foodborne illness _ Others Specify _ Preparation methods	Nominal
Q3.5b.5.4_6	514	Q3.5b.5.4. Why do you think is associated with foodborne illness _ Others Specify _ Other specify	Nominal
Q3.5b.5.4_7	515	Q3.5b.5.4. Why do you think is associated with foodborne illness _ Others Specify _ When it is raw	Nominal
Q3.5b.5.4_8	516	Q3.5b.5.4. Why do you think is associated with foodborne illness _ Others Specify _ Discomfort	Nominal
Q3.5b.5.4_9	517	Q3.5b.5.4. Why do you think is associated with foodborne illness _ Others Specify _ None	Nominal
Q3.5c.5.1_1	518	Q3.5c.5.1. Why do you think is associated with foodborne illness _ Kale _ Microbial contamination	Nominal
Q3.5c.5.1_2	519	Q3.5c.5.1. Why do you think is associated with foodborne illness _ Kale _ Chemical contamination	Nominal
Q3.5c.5.1_3	520	Q3.5c.5.1. Why do you think is associated with foodborne illness _ Kale _ Dirt Filth	Nominal
Q3.5c.5.1_4	521	Q3.5c.5.1. Why do you think is associated with foodborne illness _ Kale _ Processing methods	Nominal
Q3.5c.5.1_5	522	Q3.5c.5.1. Why do you think is associated with foodborne illness _ Kale _ Preparation methods	Nominal
Q3.5c.5.1_6	523	Q3.5c.5.1. Why do you think is associated with foodborne illness _ Kale _ Other specify	Nominal
Q3.5c.5.1_7	524	Q3.5c.5.1. Why do you think is associated with foodborne illness _ Kale _ When it is raw kale	Nominal
Q3.5c.5.1_8	525	Q3.5c.5.1. Why do you think is associated with foodborne illness _ Kale _ Discomfort	Nominal
Q3.5c.5.1_9	526	Q3.5c.5.1. Why do you think is associated with foodborne illness _ Kale _ None	Nominal
Q3.5c.5.2_1	527	Q3.5c.5.2. Why do you think is associated with foodborne illness _ Lettuce _ Microbial contamination	Nominal
Q3.5c.5.2_2	528	Q3.5c.5.2. Why do you think is associated with foodborne illness _ Lettuce _ Chemical contamination	Nominal
Q3.5c.5.2_3	529	Q3.5c.5.2. Why do you think is associated with foodborne illness _ Lettuce _ Dirt Filth	Nominal
Q3.5c.5.2_4	530	Q3.5c.5.2. Why do you think is associated with foodborne illness _ Lettuce _ Processing methods	Nominal
Q3.5c.5.2_5	531	Q3.5c.5.2. Why do you think is associated with foodborne illness _ Lettuce _ Preparation methods	Nominal
Q3.5c.5.2_6	532	Q3.5c.5.2. Why do you think is associated with foodborne illness _ Lettuce _ Other specify	Nominal
Q3.5c.5.2_7	533	Q3.5c.5.2. Why do you think is associated with foodborne illness _ Lettuce _ When it is raw	Nominal
Q3.5c.5.2_8	534	Q3.5c.5.2. Why do you think is associated with foodborne illness _ Lettuce _ Discomfort	Nominal
Q3.5c.5.2_9	535	Q3.5c.5.2. Why do you think is associated with foodborne illness _ Lettuce _ None	Nominal
Q3.5c.5.3_1	536	Q3.5c.5.3. Why do you think is associated with foodborne illness _ Tomatoes _ Microbial contamination	Nominal
Q3.5c.5.3_2	537	Q3.5c.5.3. Why do you think is associated with foodborne illness _ Tomatoes _ Chemical contamination	Nominal
Q3.5c.5.3_3	538	Q3.5c.5.3. Why do you think is associated with foodborne illness _ Tomatoes _ Dirt Filth	Nominal
Q3.5c.5.3_4	539	Q3.5c.5.3. Why do you think is associated with foodborne illness _ Tomatoes _ Processing methods	Nominal
Q3.5c.5.3_5	540	Q3.5c.5.3. Why do you think is associated with foodborne illness _ Tomatoes _ Preparation methods	Nominal
Q3.5c.5.3_6	541	Q3.5c.5.3. Why do you think is associated with foodborne illness _ Tomatoes _ Other specify	Nominal
Q3.5c.5.3_7	542	Q3.5c.5.3. Why do you think is associated with foodborne illness _ Tomatoes _ When it is raw	Nominal
Q3.5c.5.3_8	543	Q3.5c.5.3. Why do you think is associated with foodborne illness _ Tomatoes _ Discomfort	Nominal
Q3.5c.5.3_9	544	Q3.5c.5.3. Why do you think is associated with foodborne illness _ Tomatoes _ None	Nominal
Q3.5c.5.4_1	545	Q3.5c.5.4. Why do you think is associated with foodborne illness _ Others Specify _ Microbial contamination	Nominal
Q3.5c.5.4_2	546	Q3.5c.5.4. Why do you think is associated with foodborne illness _ Others Specify _ Chemical contamination	Nominal
Q3.5c.5.4_3	547	Q3.5c.5.4. Why do you think is associated with foodborne illness _ Others Specify _ Dirt Filth	Nominal
Q3.5c.5.4_4	548	Q3.5c.5.4. Why do you think is associated with foodborne illness _ Others Specify _ Processing methods	Nominal
Q3.5c.5.4_5	549	Q3.5c.5.4. Why do you think is associated with foodborne illness _ Others Specify _ Preparation methods	Nominal
Q3.5c.5.4_6	550	Q3.5c.5.4. Why do you think is associated with foodborne illness _ Others Specify _ Other specify	Nominal
Q3.5c.5.4_7	551	Q3.5c.5.4. Why do you think is associated with foodborne illness _ Others Specify _ When it is raw	Nominal
Q3.5c.5.4_8	552	Q3.5c.5.4. Why do you think is associated with foodborne illness _ Others Specify _ Discomfort	Nominal
Q3.5c.5.4_9	553	Q3.5c.5.4. Why do you think is associated with foodborne illness _ Others Specify _ None	Nominal
Q4.1.1_1	554	Q4.1.1. Who do you trust to provide reliable information about health issues? _ Medical professional doctor nurse	Nominal
Q4.1.1_2	555	Q4.1.1. Who do you trust to provide reliable information about health issues? _ Community member	Nominal
Q4.1.1_3	556	Q4.1.1. Who do you trust to provide reliable information about health issues? _ Community health worker	Nominal
Q4.1.1_4	557	Q4.1.1. Who do you trust to provide reliable information about health issues? _ Family member	Nominal
Q4.1.1_5	558	Q4.1.1. Who do you trust to provide reliable information about health issues? _ Religious leader	Nominal
Q4.1.1_6	559	Q4.1.1. Who do you trust to provide reliable information about health issues? _ Community leader	Nominal
Q4.1.1_7	560	Q4.1.1. Who do you trust to provide reliable information about health issues? _ News paper	Nominal
Q4.1.1_8	561	Q4.1.1. Who do you trust to provide reliable information about health issues? _ Experts on radio or TV	Nominal
Q4.1.1_9	562	Q4.1.1. Who do you trust to provide reliable information about health issues? _ Other specify	Nominal
Q4.1.1_10	563	Q4.1.1. Who do you trust to provide reliable information about health issues? _ Government	Nominal
Q4.1.2.1	564	Q4.1.2.1. Friends or family Suppose you wanted to find out if the food you eat is safe. Would you consult ... for information?	Nominal
Q4.1.2.2	565	Q4.1.2.2. Medical professionals, such as your local doctor or nurse Suppose you wanted to find out if the food you eat is safe. Would you consult ... for information?	Nominal
Q4.1.2.3	566	Q4.1.2.3. Experts on Newspapers, television, or radio; Suppose you wanted to find out if the food you eat is safe. Would you consult ... for information?	Nominal
Q4.1.2.4	567	Q4.1.2.4. Journalists show hosts on Newspapers, television, or radio Suppose you wanted to find out if the food you eat is safe. Would you consult ... for information?	Nominal
Q4.1.2.5	568	Q4.1.2.5. The internet social media Suppose you wanted to find out if the food you eat is safe. Would you consult ... for information?	Nominal
Q4.1.2.6	569	Q4.1.2.6. Bureau of Trade and Industry Health Suppose you wanted to find out if the food you eat is safe. Would you consult ... for information?	Nominal
Q4.1.2.7	570	Q4.1.2.7. The packaging or label on the food Suppose you wanted to find out if the food you eat is safe. Would you consult ... for information?	Nominal
Q4.1.2.8	571	Q4.1.2.8. A famous person you like Suppose you wanted to find out if the food you eat is safe. Would you consult ... for information?	Nominal
Q4.1.2.9	572	Q4.1.2.9. Local religious leaders Suppose you wanted to find out if the food you eat is safe. Would you consult ... for information?	Nominal
Q4.1.4a	573	Q4.1.4a. Can you name a specific issue regarding food that you wanted to know more about, or a question you had, in the last year?	Nominal
Q4.1.4b	574	Q4.1.4b. If yes, Open-ended	Nominal
Q4.1.5	575	Q4.1.5. Specifically, was there anything about food being safe or unsafe, that you wanted to know more about?	Nominal
Q4.1.5b	576	Q4.1.5b. If yes, what was the topic you were interested in?	Nominal
Q4.1.6_1	577	Q4.1.6. If you looked for that information, which resources or people did you seek out? _ Friends or family	Nominal
Q4.1.6_2	578	Q4.1.6. If you looked for that information, which resources or people did you seek out? _ Medical professionals, such as your local doctor or nurse	Nominal
Q4.1.6_3	579	Q4.1.6. If you looked for that information, which resources or people did you seek out? _ Experts on Newspapers, television, or radio; Journalists show hosts on Newspapers, television, or radio the internet social media	Nominal
Q4.1.6_4	580	Q4.1.6. If you looked for that information, which resources or people did you seek out? _ Bureau of Trade and Industry Health	Nominal
Q4.1.6_5	581	Q4.1.6. If you looked for that information, which resources or people did you seek out? _ The packaging or label on the food	Nominal
Q4.1.6_6	582	Q4.1.6. If you looked for that information, which resources or people did you seek out? _ A famous person you like	Nominal
Q4.1.6_7	583	Q4.1.6. If you looked for that information, which resources or people did you seek out? _ Local religious leaders	Nominal
Q4.1.6_8	584	Q4.1.6. If you looked for that information, which resources or people did you seek out? _ Other specify	Nominal
Q4.1.6_9	585	Q4.1.6. If you looked for that information, which resources or people did you seek out? _ Did not look for information	Nominal
Q4.2.1	586	Q4.2.1. How often do you use the internet, including social media, per week for any use?	Nominal
Q4.2.2_1	587	Q4.2.2. On what devices do you usually access Internet? _ Smartphone	Nominal
Q4.2.2_2	588	Q4.2.2. On what devices do you usually access Internet? _ Mobile Tablet	Nominal
Q4.2.2_3	589	Q4.2.2. On what devices do you usually access Internet? _ Laptop Computer	Nominal
Q4.2.2_4	590	Q4.2.2. On what devices do you usually access Internet? _ Desktop Computer	Nominal
Q4.2.2_5	591	Q4.2.2. On what devices do you usually access Internet? _ Other specify	Nominal
Q4.2.2.post.1	592	Q4.2.2. Do you personally own one or more of this type of device? _ Smartphone	Nominal
Q4.2.2.post.2	593	Q4.2.2. Do you personally own one or more of this type of device? _ Mobile Tablet	Nominal
Q4.2.2.post.3	594	Q4.2.2. Do you personally own one or more of this type of device? _ Laptop Computer	Nominal
Q4.2.2.post.4	595	Q4.2.2. Do you personally own one or more of this type of device? _ Desktop Computer	Nominal
Q4.2.2.post.5	596	Q4.2.2. Do you personally own one or more of this type of device? _ Other specify	Nominal
Q4.2.3_1	597	Q4.2.3. Where do you usually access internet? List all applicable places. _ Home	Nominal
Q4.2.3_2	598	Q4.2.3. Where do you usually access internet? List all applicable places. _ On my phone, wherever	Nominal
Q4.2.3_3	599	Q4.2.3. Where do you usually access internet? List all applicable places. _ Friend’s, Relative's,	Nominal
Q4.2.3_4	600	Q4.2.3. Where do you usually access internet? List all applicable places. _ Internet Café	Nominal
Q4.2.3_5	601	Q4.2.3. Where do you usually access internet? List all applicable places. _ Public Library	Nominal
Q4.2.3_6	602	Q4.2.3. Where do you usually access internet? List all applicable places. _ Other specify	Nominal
Q4.2.4_1	603	Q4.2.4. What social media platforms do you regularly use, if any? _ Facebook	Nominal
Q4.2.4_2	604	Q4.2.4. What social media platforms do you regularly use, if any? _ Twitter	Nominal
Q4.2.4_3	605	Q4.2.4. What social media platforms do you regularly use, if any? _ YouTube	Nominal
Q4.2.4_4	606	Q4.2.4. What social media platforms do you regularly use, if any? _ WhatsApp	Nominal
Q4.2.4_5	607	Q4.2.4. What social media platforms do you regularly use, if any? _ Instagram	Nominal
Q4.2.4_6	608	Q4.2.4. What social media platforms do you regularly use, if any? _ Telegram	Nominal
Q4.2.4_7	609	Q4.2.4. What social media platforms do you regularly use, if any? _ Tik Tok	Nominal
Q4.2.4_8	610	Q4.2.4. What social media platforms do you regularly use, if any? _ None	Nominal
Q4.2.4_9	611	Q4.2.4. What social media platforms do you regularly use, if any? _ Other specify	Nominal
Q4.2.6_1	612	Q4.2.6. Which media channel do you use to get entertainment? By entertainment we mean that it brings amusement, enjoyment, or relaxation not to obtain information. _ Normal TV	Nominal
Q4.2.6_2	613	Q4.2.6. Which media channel do you use to get entertainment? By entertainment we mean that it brings amusement, enjoyment, or relaxation not to obtain information. _ Satellite TV	Nominal
Q4.2.6_3	614	Q4.2.6. Which media channel do you use to get entertainment? By entertainment we mean that it brings amusement, enjoyment, or relaxation not to obtain information. _ Radio	Nominal
Q4.2.6_4	615	Q4.2.6. Which media channel do you use to get entertainment? By entertainment we mean that it brings amusement, enjoyment, or relaxation not to obtain information. _ Movie theatre cinema	Nominal
Q4.2.6_5	616	Q4.2.6. Which media channel do you use to get entertainment? By entertainment we mean that it brings amusement, enjoyment, or relaxation not to obtain information. _ Internet	Nominal
Q4.2.6_6	617	Q4.2.6. Which media channel do you use to get entertainment? By entertainment we mean that it brings amusement, enjoyment, or relaxation not to obtain information. _ Social media	Nominal
Q4.2.6_7	618	Q4.2.6. Which media channel do you use to get entertainment? By entertainment we mean that it brings amusement, enjoyment, or relaxation not to obtain information. _ Messaging apps	Nominal
Q4.2.6_8	619	Q4.2.6. Which media channel do you use to get entertainment? By entertainment we mean that it brings amusement, enjoyment, or relaxation not to obtain information. _ Other specify	Nominal
Q4.2.6_9	620	Q4.2.6. Which media channel do you use to get entertainment? By entertainment we mean that it brings amusement, enjoyment, or relaxation not to obtain information. _ None	Nominal
Q4.2.7a.1	621	Q4.2.7a.1. How often do you use them? _ Normal TV For each of the channels selected	Nominal
Q4.2.7a.2	622	Q4.2.7a.2. How often do you use them? _ Satellite TV For each of the channels selected	Nominal
Q4.2.7a.3	623	Q4.2.7a.3. How often do you use them? _ Radio For each of the channels selected	Nominal
Q4.2.7a.4	624	Q4.2.7a.4. How often do you use them? _ Movie theatre cinema For each of the channels selected	Nominal
Q4.2.7a.5	625	Q4.2.7a.5. How often do you use them? _ Internet For each of the channels selected	Nominal
Q4.2.7a.6	626	Q4.2.7a.6. How often do you use them? _ Social media For each of the channels selected	Nominal
Q4.2.7a.7	627	Q4.2.7a.7. How often do you use them? _ Messaging apps For each of the channels selected	Nominal
Q4.2.7a.8	628	Q4.2.7a.8. How often do you use them? _ For each of the channels selected	Nominal
Q4.2.8_1	629	Q4.2.8. When you are looking for entertainment, what content do you most often look for? _ TV shows, films series soap	Nominal
Q4.2.8_2	630	Q4.2.8. When you are looking for entertainment, what content do you most often look for? _ Radio serials,	Nominal
Q4.2.8_3	631	Q4.2.8. When you are looking for entertainment, what content do you most often look for? _ Online videos,	Nominal
Q4.2.8_4	632	Q4.2.8. When you are looking for entertainment, what content do you most often look for? _ Social media,	Nominal
Q4.2.8_5	633	Q4.2.8. When you are looking for entertainment, what content do you most often look for? _ In-person word of mouth	Nominal
Q4.2.8_6	634	Q4.2.8. When you are looking for entertainment, what content do you most often look for? _ Othersspecify	Nominal
Q4.2.8_7	635	Q4.2.8. When you are looking for entertainment, what content do you most often look for? _ I listen to gospel songs	Nominal
Q4.2.8_8	636	Q4.2.8. When you are looking for entertainment, what content do you most often look for? _ None	Nominal
SurveyClosing	637	We are at the end for the survey. Thank you very much for sharing your valuable opinion. The information received from you and from other participants will be very useful in making food safer at the markets. To express our appreciation, we would like to g	Nominal
Variables in the working file

## Sheet: Value Labels
Value		Label
LANGUAGE_Recruitment	1	English
	2	Assamese
	3	Bengali
	4	Gujarati
	5	Hindi
	6	Kannada
	7	Malayalam
	8	Marathi
	9	Oriya
	10	Tamil
	11	Telugu
	12	Spanish
	13	Polish
	14	Arabic
	15	French
	16	Igbo
	17	Hausa
	18	Yoruba
	19	Amharic
	20	Acholi
	21	Ateso
	22	Luganda
	23	Luo
	24	Runyankole/Rukiga
	25	Runyoro/Rutoro
	26	Portuguese
	27	Chinese
	28	Tagalog
	29	Cebuano
	30	Ilonggo
	31	Ilokano
	32	Bicolano
	33	Waray
	34	Thai
	35	Vietnamese
	36	Baoulé
	37	Bété
	38	Dioula
	39	Senoufo
	40	Akan
	41	Dagbani
	42	Ga
	43	Ewe
	44	Farsi
	45	Russian
	46	Urdu
	47	Indonesian
	48	Malay
	49	Macua
	50	Ndau
	51	Sena
	52	Tsonga
	53	Bemba
	54	Kaonde
	55	Lozi
	56	Lunda
	57	Luvale
	58	Nyanja
	59	Tonga (Zambezi)
	60	Hong Kong Cantonese
	61	Korean
	62	Taiwanese Mandarin
	63	Kurdish
	64	Bulgarian
	65	Romanian
	66	Kazakh
	67	Ukrainian
	68	Croatian
	69	Serbian
	70	Albanian
	71	Hungarian
	72	Dutch
	73	German
	74	Catalan
	75	Spanish - Spain
	76	Amharic
	77	Wolof
	78	Bosnian
	79	Macedonian
	80	Montenegrin
	81	Slovenian
	82	Tigrinya
	83	Greek
	84	Turkish
	85	Czech
	86	Slovak
	87	Danish
	88	Estonian
	89	Finnish
	90	Swedish
	91	Italian
	92	Latvian
	93	Lithuanian
	94	Luxembourgish
	95	Maltese
	96	Slovak
	97	Norwegian
	98	German - Austria
	99	Oromo
	100	Karamojong
	101	Runyakitara
	102	Lugbara
	103	Somali
	104	Afrikaans
	105	Zulu
	106	Xhosa
	107	Sotho
	108	Sepedi
	109	Lingala
	110	Kinyarwanda
	111	Arabic Juba
	112	Siswati
	113	Setswana
	114	Burmese
	115	Sinhalese
	116	Georgian
	117	Dari (Afghanistan)
	118	Pashto (Afghanistan)
	119	Kyrgyz
	120	Uzbek
	121	Khmer
	122	English - United Kingdom
SHELL_LANGUAGE	1	English
	2	Assamese
	3	Bengali
	4	Gujarati
	5	Hindi
	6	Kannada
	7	Malayalam
	8	Marathi
	9	Oriya
	10	Tamil
	11	Telugu
	12	Spanish
	13	Polish
	14	Arabic
	15	French
	16	Igbo
	17	Hausa
	18	Yoruba
	19	Amharic
	20	Acholi
	21	Ateso
	22	Luganda
	23	Luo
	24	Runyankole/Rukiga
	25	Runyoro/Rutoro
	26	Portuguese
	27	Chinese
	28	Tagalog
	29	Cebuano
	30	Ilonggo
	31	Ilokano
	32	Bicolano
	33	Waray
	34	Thai
	35	Vietnamese
	36	Baoulé
	37	Bété
	38	Dioula
	39	Senoufo
	40	Akan
	41	Dagbani
	42	Ga
	43	Ewe
	44	Farsi
	45	Russian
	46	Urdu
	47	Indonesian
	48	Malay
	49	Macua
	50	Ndau
	51	Sena
	52	Tsonga
	53	Bemba
	54	Kaonde
	55	Lozi
	56	Lunda
	57	Luvale
	58	Nyanja
	59	Tonga (Zambezi)
	60	Hong Kong Cantonese
	61	Korean
	62	Taiwanese Mandarin
	63	Kurdish
	64	Bulgarian
	65	Romanian
	66	Kazakh
	67	Ukrainian
	68	Croatian
	69	Serbian
	70	Albanian
	71	Hungarian
	72	Dutch
	73	German
	74	Catalan
	75	Spanish - Spain
	76	Amharic
	77	Wolof
	78	Bosnian
	79	Macedonian
	80	Montenegrin
	81	Slovenian
	82	Tigrinya
	83	Greek
	84	Turkish
	85	Czech
	86	Slovak
	87	Danish
	88	Estonian
	89	Finnish
	90	Swedish
	91	Italian
	92	Latvian
	93	Lithuanian
	94	Luxembourgish
	95	Maltese
	96	Slovak
	97	Norwegian
	98	German - Austria
	99	Oromo
	100	Karamojong
	101	Runyakitara
	102	Lugbara
	103	Somali
	104	Afrikaans
	105	Zulu
	106	Xhosa
	107	Sotho
	108	Sepedi
	109	Lingala
	110	Kinyarwanda
	111	Arabic Juba
	112	Siswati
	113	Setswana
	114	Burmese
	115	Sinhalese
	116	Georgian
	117	Dari (Afghanistan)
	118	Pashto (Afghanistan)
	119	Kyrgyz
	120	Uzbek
	121	Khmer
	122	English - United Kingdom
SHELL_RECORDING_CONFIRMATION	1	Yes
	2	No
Q100	1	Consumer
	2	Vendor
Q101	1	Yes
	2	No
Q102	1	Aroge Gebeya
Q103	1	Amharic
	2	Sidama
	3	Wolaita
	4	English
Q104_TelNum	1	Mobile Number
	88	None
Q105	1	Male
	2	Female
Q107a	1	Yes
	2	No
Q107b	1	Yes
	2	No
Q109	1	Aroge gebeya
	2	Ezi
	3	Hawasa
	4	Bebotawi
	5	Mehal kifle ketema
	6	Gebeya wist
	7	Gebeya dar
	8	Dato
	9	06 nigat kokeb
	10	01 kebele,addis ketema
Q301	1	Stone/block/bricks built structure
	2	Wood structure
	3	Table/stall without roof
	4	Cart, baskets/containers
	5	Tarp on floor
	7	Stall with plastic roof
	77	Other (specify)
Q301a_1	0	No
	1	Yes
Q301a_2	0	No
	1	Yes
Q301a_3	0	No
	1	Yes
Q301a_4	0	No
	1	Yes
Q301a_5	0	No
	1	Yes
Q301a_6	0	No
	1	Yes
Q301a_7	0	No
	1	Yes
Q301a_8	0	No
	1	Yes
Q302	1	Self,
	2	Other vendor usually present at the shop,
	3	Someone else not usually working at the shop
	77	Other
Q303	1	Fixed and food is always in the same place
	2	Fixed with some flexibility of where the food is displayed (e.g. additional tables/containers in front of the shop struc
	3	Moves but generally stays in the same area of the market; vendor walks around market
	77	Other (specify)
Q304	1	Less than 3 months
	2	3 month – 6 months
	3	6 months – 1 year
	4	More than 1 year (specify)
Q305	1	Every day
	2	Every day except one day
	3	2-3 days/week
	4	One day a week
	5	Less often than once a week
Q306_1	0	No
	1	Yes
Q306_2	0	No
	1	Yes
Q306_3	0	No
	1	Yes
Q307_1	0	No
	1	Yes
Q307_2	0	No
	1	Yes
Q307_3	0	No
	1	Yes
Q208	1	Yes
	2	No
	3	Don’t Know
Q401	1	Married (monogamous)
	2	Married (Polygamous)
	3	Single
	4	Widowed
	5	Divorced
Q402	1	Kindergarden, Nursery, Pre-School
	2	0 - 4th Grade
	3	5th Grade - End of Secondary
	4	Post-Secondary (College or University)
	5	Post-Secondary (TVET)
	6	Informal Education (can read and write but has never attended any school)
	7	Non-Regular Education (e.g. Adult Literacy Program, Satellite, or Religious Education)
	8	Never attended school and cannot read and write
	9	Manibebi metsfi alichilim
	77	Other (specify; manually reassign to category)
	99	Don’t Know/Not Sure
S0.1	1	Yes
	2	No
Q1.1.2	1	Consented/available for interview
	2	No shopmember at shop/stall
	3	Postponed/request new appointment
	4	Entire shop/stall absent for extended period
	5	Refused
	6	Stall/Dwelling vacant or not a dwelling
	7	Stall/Dwelling destroyed
	8	Stall/Dwelling not found
	77	Other (specify)
Q1.1_Visit	1	No call back required selected eligible respondent was available
	2	Refused to be interviewed
	3	Person selected was never at home
	77	Others (Specify)
Q1.1.6	1	Aroge Gebeya
Q1.1.7	1	Amharic
	2	Sidama
	3	Welayta
	77	Other (specify)
Q1.1.11	1	Yes
	2	No
Q1.2.3	1	Male
	2	Female
Q1.2.5	1	Not married
	2	Married
	3	Divorced
	4	Widowed
	77	Other (specify)
Q1.2.6.pre	1	Yes
	2	No
Q1.2.6	1	Spouse (primary)
	2	Spouse (one of several)
	3	Child
	4	Child In-Law
	5	Parent
	6	Parent In-Law
	7	Sibling
	8	Aunt/Uncle
	9	Nephew/Niece
	10	Grandparent
	11	Sibling In-Law
	12	Domestic Help or Related to Domestic Help
	13	Other Relative of HH
	14	Not Related to HH
	77	Other (specify)
	99	Don’t Know
Q1.2.7	1	Kindergarden, Nursery, Pre-School
	2	0 – 4th Grade
	3	5th Grade – End of Secondary
	4	Post-Secondary (College or University)
	5	Post-Secondary (TVET)
	6	Informal Education (can read and write but has neve
	7	Non-Regular Education (e.g. Adult Literacy Program,
	8	Never attended school and cannot read and write
	77	Other (specify; manually reassign to category)
	99	Don’t Know/Not Sure
Q1.2.8	1	Kindergarden, Nursery, Pre-School
	2	0 – 4th Grade
	3	5th Grade – End of Secondary
	4	Post-Secondary (College or University)
	5	Post-Secondary (TVET)
	6	Informal Education (can read and write but has neve
	7	Non-Regular Education (e.g. Adult Literacy Program,
	8	Never attended school and cannot read and write
	77	Other (specify; manually reassign to category)
	99	Don’t Know/Not Sure
Q1.2.14	1	Yes
	2	No
Q1.2.15	1	Yes
	2	No
Q1.2.16	1	Amharic
	2	Sidama
	3	Wolayita
	4	Kenbatigna
	5	Guragegna
Q1.3.1	1	Yes
	2	No
Q1.3.2	1	Piped water (to dwelling, plot, or neighboring
	2	Private tap, well, or standpipe
	3	Public tap, well, or standpipe
	4	Spring
	5	Rainwater
	6	Surface water (river, dam, lake, pond, stream,
	7	Tanker truck
	8	Packaged water (Plastic jar, bottles, sachets,
	77	Other (specify)
	99	Don’t Know
Q1.3.4	1	Thatch
	2	Mud and Wood
	3	Bamboo/Reed
	4	Plastic Canvas
	5	Corrugated Iron Sheets
	6	Concrete/Cement
	7	Asbestos
	8	Bricks
	77	Other (specify)
Q1.3.6	1	Biogas
	2	Electrical battery
	3	Light from dry cell with switch
	4	Kerosene light lamp (imported)
	5	Local kerosene lamp (Kuraz)
	6	Candle/Wax
	7	Firewood
	8	Electricity meter-private
	9	Electricity meter-shared
	10	Electricity from generator
	11	Solar energy
	12	Lantern
	77	Other (specify)
Q1.3.7	1	Firewood
	2	Crop residue/leaves
	3	Dung/Manure
	4	Saw dust
	5	Solar energy
	6	Biogas
	7	Purchased firewood
	8	Charcoal
	9	Kerosene
	10	Butane-Gas
	11	Electricity
	77	Other (specify)
	88	None
Q1.3.8	1	PIT Latrine without slab
	2	Composting toilet
	3	Field/Forest
	4	Flush toilet
	5	PIT Latrine (ventilated PIT)
	6	PIT Latrine with slab
	7	Bucket
	77	Other
Q1.3.9	1	Yes
	2	No
Q1.3.9a	1	Yes
	2	No
Q1.3.10	1	Yes
	2	No
Q1.3.12	1	Yes
	2	No
Q1.3.13_1	0	No
	1	Yes
Q1.3.13_2	0	No
	1	Yes
Q1.3.13_3	0	No
	1	Yes
Q1.3.13_4	0	No
	1	Yes
Q1.3.14_1	0	No
	1	Yes
Q1.3.14_2	0	No
	1	Yes
Q1.3.14_3	0	No
	1	Yes
Q1.3.14_4	0	No
	1	Yes
Q1.3.15	1	Yes
	2	No
Q1.3.16_1	0	No
	1	Yes
Q1.3.16_2	0	No
	1	Yes
Q1.3.16_3	0	No
	1	Yes
Q1.3.16_4	0	No
	1	Yes
Q1.3.16_5	0	No
	1	Yes
Q1.3.16_6	0	No
	1	Yes
Q1.3.17	1	Yes
	2	No
Q1.3.18	1	Yes
	2	No
Q1.3.19	1	Yes
	2	No
Q1.3.20_1	0	No
	1	Yes
Q1.3.20_2	0	No
	1	Yes
Q1.3.20_3	0	No
	1	Yes
Q1.3.20_4	0	No
	1	Yes
Q1.3.20_5	0	No
	1	Yes
Q1.3.20_6	0	No
	1	Yes
Q1.3.23	1	Yes
	2	No
Q1.3.26	1	Yes
	2	No
Q1.4.1	1	Stone/block/brick built structure
	2	Wood structure
	3	Table/stall without roof
	4	Stall with plastic roof
	5	Cart, baskets/containers
	6	Tarp on floor
	77	Other (specify)
Q1.4.3	1	Fixed and food is always in the same place
	2	Fixed with some flexibility of where the food is displayed (e.g. additional tables/containers in front of the shop struc
	3	Moves but generally stays in the same area of the market; vendor walks around market
	77	Other (specify)
Q1.4.5	1	Every day
	2	Every day except one day
	3	2-3 days/week
	4	One day a week
Q1.4.8	1	All year
	2	Seasonally
Q1.4.8_post1	0	No
	1	Yes
Q1.4.8_post2	0	No
	1	Yes
Q1.4.8_post3	0	No
	1	Yes
Q1.4.8_post4	0	No
	1	Yes
Q1.4.8_post5	0	No
	1	Yes
Q1.4.8_post6	0	No
	1	Yes
Q1.4.8_post7	0	No
	1	Yes
Q1.4.8_post8	0	No
	1	Yes
Q1.4.8_post9	0	No
	1	Yes
Q1.4.8_post10	0	No
	1	Yes
Q1.4.8_post11	0	No
	1	Yes
Q1.4.8_post12	0	No
	1	Yes
Q1.4.9.1	0	No
	1	Yes
Q1.4.9.2	0	No
	1	Yes
Q1.4.9.3	0	No
	1	Yes
Q1.4.11.pre	1	Yes
	2	No
Q1.4.11_1	1	The quality varies
	2	The quality varies in the rainy and dry seasons
	3	The price
	4	When the price increases in the market, it increases here too
	5	Tomato production increases in the rainy season
	6	Tomato production decreases in the rainy season
	7	When there is product supply the price drops
	8	When the product decreases
	9	Vendors or suppliers raising price
	10	The supply varies in the rainy and dry seasons
	11	It is expensive in the fasting season
	12	It gets very expensive in the rainy season
	13	The quantity varies
	14	Rotten items come
	15	When it gets expensive and cheap
	16	There isn’t much sale when the price increases
	17	There is enough in July and August
	18	There are days when we don’t sell anything at all
	19	The time that it lasts
	20	Somewhat/slightly
	21	It varies from place to place
	22	It has different types
	23	It gets lower in march
	24	It changes color
	25	Delegates alewi
	88	None
Q1.4.11_2	1	The quality varies
	2	The quality varies in the rainy and dry seasons
	3	The price
	4	When the price increases in the market, it increases here too
	5	Tomato production increases in the rainy season
	6	Tomato production decreases in the rainy season
	7	When there is product supply the price drops
	8	When the product decreases
	9	Vendors or suppliers raising price
	10	The supply varies in the rainy and dry seasons
	11	It is expensive in the fasting season
	12	It gets very expensive in the rainy season
	13	The quantity varies
	14	Rotten items come
	15	When it gets expensive and cheap
	16	There isn’t much sale when the price increases
	17	There is enough in July and August
	18	There are days when we don’t sell anything at all
	19	The time that it lasts
	20	Somewhat/slightly
	21	It varies from place to place
	22	It has different types
	23	It gets lower in march
	24	It changes color
	25	Delegates alewi
	88	None
Q1.4.13_1	0	No
	1	Yes
Q1.4.13_2	0	No
	1	Yes
Q1.4.13_3	0	No
	1	Yes
Q1.4.14	1	Owner
	2	Main manager
	3	Co-manager
	4	Junior manager
	5	Employee
	6	Occasional helper
	77	Other (specify)
Q1.4.17	1	Yes
	2	No
Q1.4.18	1	Yes
	2	No
Q1.4.19_1	0	No
	1	Yes
Q1.4.19_2	0	No
	1	Yes
Q1.4.19_3	0	No
	1	Yes
Q1.4.19_4	0	No
	1	Yes
Q1.4.19_5	0	No
	1	Yes
Q1.4.19_6	0	No
	1	Yes
Q1.4.19_7	0	No
	1	Yes
Q1.4.24	1	Yes (specify)
	2	No
Q1.4.24_Yes	1	Selling onions
	2	Selling injera
	3	Selling clothes
	4	Cleaning and cooking in people’s homes
	5	Bakery
Q1.4.29a_1	0	No
	1	Yes
Q1.4.29a_2	0	No
	1	Yes
Q1.4.29a_3	0	No
	1	Yes
Q1.4.29a_4	0	No
	1	Yes
Q1.4.29b	1	None (~0%)
	2	A very small/occasional part (<15%)
	3	Some but not a lot (16-49%)
	4	About half (~50%)
	5	A large part (51-80%)
	6	All or almost all (81-100%)
Q1.4.32	1	Self (vendor)
	2	Fellow shop staff/employee
	3	Supplier
	5	NA
	77	Other (specify)
Q2.1.1.first	1	Location
	2	Revenues
	3	Credit
	4	Security
	5	Market cleanliness
	6	Infrastructure
	7	Market management
	8	Shop expenses
	9	Product availability
	10	Customer flow
	13	It is what I can afford
	14	I found the place accidentally
	15	I couldn’t find it elsewhere
	16	I couldn’t find a place in other marketplaces
	17	That is where I was borne
	18	The market place is convenient
	19	Mainly it is because it an occupation that I am used to
	88	None
Q2.1.1.second	1	Location
	2	Revenues
	3	Credit
	4	Security
	5	Market cleanliness
	6	Infrastructure
	7	Market management
	8	Shop expenses
	9	Product availability
	10	Customer flow
	13	It is what I can afford
	14	I found the place accidentally
	15	I couldn’t find it elsewhere
	16	I couldn’t find a place in other marketplaces
	17	That is where I was borne
	18	The market place is convenient
	19	Mainly it is because it an occupation that I am used to
	88	None
Q2.1.1.third	1	Location
	2	Revenues
	3	Credit
	4	Security
	5	Market cleanliness
	6	Infrastructure
	7	Market management
	8	Shop expenses
	9	Product availability
	10	Customer flow
	13	It is what I can afford
	14	I found the place accidentally
	15	I couldn’t find it elsewhere
	16	I couldn’t find a place in other marketplaces
	17	That is where I was borne
	18	The market place is convenient
	19	Mainly it is because it an occupation that I am used to
	88	None
Q2.1.3.pre	1	Yes
	2	No
Q2.1.4	1	Not at all satisfied
	2	Slightly disatisfied
	3	Neither satisfied nor dissatisfied
	4	Slightly satisfied
	5	Completely satisfied
Q2.1.5	1	There isn’t much sale
	2	It is not profitable
	3	Is it not possible to sell due to the price increase
	4	There isn’t much market
	5	The cattle are troublesome
	6	It is at the roadside
	7	There aren’t many suppliers
	8	The place is not mine
	9	There isn’t much gap between what I buy and what I sell
	10	Market condition
Q2.1.6	1	Very insecure
	2	Insecure
	3	Neither secure nor insecure
	4	Secure
	5	Very secure
Q2.1.7	1	Daily or almost
	2	Weekly (at least once a week or more)
	3	Monthly (at least once a month or more)
	4	Every 2-3 months
	5	Occasionally (around 2-3 times/year or less)
	6	Whenever i want
	7	No interactions/NA (exclusive)
	77	Other (specify)
Q2.1.10_1	0	No
	1	Yes
Q2.1.10_2	0	No
	1	Yes
Q2.1.10_3	0	No
	1	Yes
Q2.1.10_4	0	No
	1	Yes
Q2.1.10_5	0	No
	1	Yes
Q2.1.10_6	0	No
	1	Yes
Q2.1.10_7	0	No
	1	Yes
Q2.1.10_8	0	No
	1	Yes
Q2.1.10_9	0	No
	1	Yes
Q2.1.10_10	0	No
	1	Yes
Q2.1.10_11	0	No
	1	Yes
Q2.1.10_12	0	No
	1	Yes
Q2.1.10_13	0	No
	1	Yes
Q2.1.10_14	0	No
	1	Yes
Q2.1.10_15	0	No
	1	Yes
Q2.1.7a	1	Very dirty
	2	Dirty
	3	Neutral
	4	Clean
	5	Very clean
Q2.1.8_1	1	There is no place to dispose waste in
	2	The waste that is thrown away
	3	The vegetable waste is not disposed of properly
	4	There are too many people
	5	When it rains
	6	Peelings
	7	Vendors don't clean after they sell
	8	Animal waste
	9	They don't transport away the waste that is swept up
	10	The waste that comes of the shops
	11	Plastic waste
	12	Misuse
	88	None
Q2.1.8_2	1	There is no place to dispose waste in
	2	The waste that is thrown away
	3	The vegetable waste is not disposed of properly
	4	There are too many people
	5	When it rains
	6	Peelings
	7	Vendors don't clean after they sell
	8	Animal waste
	9	They don't transport away the waste that is swept up
	10	The waste that comes of the shops
	11	Plastic waste
	12	Misuse
	88	None
Q2.1.8_3	1	There is no place to dispose waste in
	2	The waste that is thrown away
	3	The vegetable waste is not disposed of properly
	4	There are too many people
	5	When it rains
	6	Peelings
	7	Vendors don't clean after they sell
	8	Animal waste
	9	They don't transport away the waste that is swept up
	10	The waste that comes of the shops
	11	Plastic waste
	12	Misuse
	88	None
Q2.1.2	1	Yes
	2	No
Q2.2.1	1	Number
	99	NA/Don’t Know option (exclusive)]
Q2.2.1b	1	Number
	99	NA/Don’t Know option (exclusive)]
Q2.2.3_1	1	I would make price discount
	2	I would handle them politely
	3	I would handle quality food.
	4	I would show good character
	5	I would supply better product
	6	I would sell selectively
	7	I would maintain hygiene
	8	Good reception
Q2.2.3_2	1	I would make price discount
	2	I would handle them politely
	3	I would handle quality food.
	4	I would show good character
	5	I would supply better product
	6	I would sell selectively
	7	I would maintain hygiene
	8	Good reception
Q2.2.3_3	1	I would make price discount
	2	I would handle them politely
	3	I would handle quality food.
	4	I would show good character
	5	I would supply better product
	6	I would sell selectively
	7	I would maintain hygiene
	8	Good reception
Q2.2.3_4	1	I would make price discount
	2	I would handle them politely
	3	I would handle quality food.
	4	I would show good character
	5	I would supply better product
	6	I would sell selectively
	7	I would maintain hygiene
	8	Good reception
Q2.2.3_5	1	I would make price discount
	2	I would handle them politely
	3	I would handle quality food.
	4	I would show good character
	5	I would supply better product
	6	I would sell selectively
	7	I would maintain hygiene
	8	Good reception
Q2.2.3_6	1	I would make price discount
	2	I would handle them politely
	3	I would handle quality food.
	4	I would show good character
	5	I would supply better product
	6	I would sell selectively
	7	I would maintain hygiene
	8	Good reception
Q2.2.3_7	0	No
	1	Yes
Q2.2.4_1	1	They ask about the quality
	2	They ask about price
	3	Where it comes from
	4	The type of the product
	5	The taste
	6	The size
	7	It is to be cooked, it is watery
	8	Hygiene
	9	How long it lasts
	10	They ask for leafy ones
	11	To give them bonus
	12	The ask me to give them raw/They ask for what is to be eaten raw
	13	That it is not worth the value
	14	Why is it thin
	15	If you were always available
	16	To change if there is rotten/spoiled food
	17	They ask what it is cooked/prepared with
Q2.2.4_2	1	They ask about the quality
	2	They ask about price
	3	Where it comes from
	4	The type of the product
	5	The taste
	6	The size
	7	It is to be cooked, it is watery
	8	Hygiene
	9	How long it lasts
	10	They ask for leafy ones
	11	To give them bonus
	12	The ask me to give them raw/They ask for what is to be eaten raw
	13	That it is not worth the value
	14	Why is it thin
	15	If you were always available
	16	To change if there is rotten/spoiled food
	17	They ask what it is cooked/prepared with
Q2.2.4_3	1	They ask about the quality
	2	They ask about price
	3	Where it comes from
	4	The type of the product
	5	The taste
	6	The size
	7	It is to be cooked, it is watery
	8	Hygiene
	9	How long it lasts
	10	They ask for leafy ones
	11	To give them bonus
	12	The ask me to give them raw/They ask for what is to be eaten raw
	13	That it is not worth the value
	14	Why is it thin
	15	If you were always available
	16	To change if there is rotten/spoiled food
	17	They ask what it is cooked/prepared with
Q2.2.4_4	1	They ask about the quality
	2	They ask about price
	3	Where it comes from
	4	The type of the product
	5	The taste
	6	The size
	7	It is to be cooked, it is watery
	8	Hygiene
	9	How long it lasts
	10	They ask for leafy ones
	11	To give them bonus
	12	The ask me to give them raw/They ask for what is to be eaten raw
	13	That it is not worth the value
	14	Why is it thin
	15	If you were always available
	16	To change if there is rotten/spoiled food
	17	They ask what it is cooked/prepared with
Q2.2.4_5	1	They ask about the quality
	2	They ask about price
	3	Where it comes from
	4	The type of the product
	5	The taste
	6	The size
	7	It is to be cooked, it is watery
	8	Hygiene
	9	How long it lasts
	10	They ask for leafy ones
	11	To give them bonus
	12	The ask me to give them raw/They ask for what is to be eaten raw
	13	That it is not worth the value
	14	Why is it thin
	15	If you were always available
	16	To change if there is rotten/spoiled food
	17	They ask what it is cooked/prepared with
Q2.2.4_6	1	They ask about the quality
	2	They ask about price
	3	Where it comes from
	4	The type of the product
	5	The taste
	6	The size
	7	It is to be cooked, it is watery
	8	Hygiene
	9	How long it lasts
	10	They ask for leafy ones
	11	To give them bonus
	12	The ask me to give them raw/They ask for what is to be eaten raw
	13	That it is not worth the value
	14	Why is it thin
	15	If you were always available
	16	To change if there is rotten/spoiled food
	17	They ask what it is cooked/prepared with
Q2.2.4_7	0	No
	1	Yes
Q2.2.5.first	1	Quality
	2	Shelf Life
	3	Food made customer or HH member sick
	4	Taste
	5	Price
	6	Household satisfaction
	7	Error in type or amount of food
	77	Other (specify)
	88	None
Q2.2.5.second	1	Quality
	2	Shelf Life
	3	Food made customer or HH member sick
	4	Taste
	5	Price
	6	Household satisfaction
	7	Error in type or amount of food
	77	Other (specify)
	88	None
Q2.2.5.third	1	Quality
	2	Shelf Life
	3	Food made customer or HH member sick
	4	Taste
	5	Price
	6	Household satisfaction
	7	Error in type or amount of food
	77	Other (specify)
	88	None
Q2.2.6	1	Never
	2	Occasionally/rarely
	3	Sometimes
	4	Often
	5	Every time or almost
Q2.2.7	1	They ask about the quality
	2	They ask about price
	3	Where it comes from
	4	The ask me to give them raw/They ask for what is to be eaten raw
	5	why it is expensive
	6	when there is not supply of kale
	7	It is to be cooked, it is watery
	8	they ask about the taste
	9	Hygiene
	88	None
Q2.2.8	1	Never
	2	Occasionally/rarely
	3	Sometimes
	4	Often
	5	Every time or almost
Q2.2.9	1	Never
	2	Occasionally/rarely
	3	Sometimes
	4	Often
	5	Every time or almost
Q2.2.10	1	Kale
	2	Lettuce
	3	Tomatoes
	88	None
Q2.2.11	1	They ask about the quality
	2	They ask about price
	3	Where it comes from
	4	The ask me to give them raw/They ask for what is to be eaten raw
	5	Hygiene
	6	To change if there is rotten/spoiled food
	7	It has scars/spots in it
	8	They ask for leafy ones
	9	Putting it together by tightening it together
	10	On the topic of preference/convenience
	88	None
Q2.2.12	1	The quality
	2	Free from disease
	3	Hygiene
	4	Rotten/spoiled food
	5	The tastiness of the food
	6	Storing in a safe place
	7	What is fresh
	8	Related to how it is prepared,
	9	Cutting with knife
	10	Where it comes from
	11	Something good
	12	The order
	99	I don't know
Q2.2.13_1	1	To change if there is rotten/spoiled food
	2	When it has spots
	3	If there is no hygiene
	4	I look at the hygiene
	5	To get drier/droopy
	6	Pierced tomato
	7	It grows scarring
	8	The sizes grows smaller
	9	It gives off foul smell
	10	It changes appearance
	11	Having worms
	12	when it has holes
	13	It shows injury
	14	When it discolors
	15	Eaten up by worm
	16	Torn apart
	17	The order
	18	Quality
	19	Wilted one
	20	frost bitten
	21	Having spots
	22	The surface has markings
	23	The storage place
	24	It shows bruises
	25	It peels off
	26	It has writing-like markings
	27	1f I get sick
	28	Having pressings
Q2.2.13_2	1	To change if there is rotten/spoiled food
	2	When it has spots
	3	If there is no hygiene
	4	I look at the hygiene
	5	To get drier/droopy
	6	Pierced tomato
	7	It grows scarring
	8	The sizes grows smaller
	9	It gives off foul smell
	10	It changes appearance
	11	Having worms
	12	when it has holes
	13	It shows injury
	14	When it discolors
	15	Eaten up by worm
	16	Torn apart
	17	The order
	18	Quality
	19	Wilted one
	20	frost bitten
	21	Having spots
	22	The surface has markings
	23	The storage place
	24	It shows bruises
	25	It peels off
	26	It has writing-like markings
	27	1f I get sick
	28	Having pressings
Q2.2.13_3	1	To change if there is rotten/spoiled food
	2	When it has spots
	3	If there is no hygiene
	4	I look at the hygiene
	5	To get drier/droopy
	6	Pierced tomato
	7	It grows scarring
	8	The sizes grows smaller
	9	It gives off foul smell
	10	It changes appearance
	11	Having worms
	12	when it has holes
	13	It shows injury
	14	When it discolors
	15	Eaten up by worm
	16	Torn apart
	17	The order
	18	Quality
	19	Wilted one
	20	frost bitten
	21	Having spots
	22	The surface has markings
	23	The storage place
	24	It shows bruises
	25	It peels off
	26	It has writing-like markings
	27	1f I get sick
	28	Having pressings
Q2.2.13_4	1	To change if there is rotten/spoiled food
	2	When it has spots
	3	If there is no hygiene
	4	I look at the hygiene
	5	To get drier/droopy
	6	Pierced tomato
	7	It grows scarring
	8	The sizes grows smaller
	9	It gives off foul smell
	10	It changes appearance
	11	Having worms
	12	when it has holes
	13	It shows injury
	14	When it discolors
	15	Eaten up by worm
	16	Torn apart
	17	The order
	18	Quality
	19	Wilted one
	20	frost bitten
	21	Having spots
	22	The surface has markings
	23	The storage place
	24	It shows bruises
	25	It peels off
	26	It has writing-like markings
	27	1f I get sick
	28	Having pressings
Q2.2.13_5	1	To change if there is rotten/spoiled food
	2	When it has spots
	3	If there is no hygiene
	4	I look at the hygiene
	5	To get drier/droopy
	6	Pierced tomato
	7	It grows scarring
	8	The sizes grows smaller
	9	It gives off foul smell
	10	It changes appearance
	11	Having worms
	12	when it has holes
	13	It shows injury
	14	When it discolors
	15	Eaten up by worm
	16	Torn apart
	17	The order
	18	Quality
	19	Wilted one
	20	frost bitten
	21	Having spots
	22	The surface has markings
	23	The storage place
	24	It shows bruises
	25	It peels off
	26	It has writing-like markings
	27	1f I get sick
	28	Having pressings
Q2.2.13_6	1	To change if there is rotten/spoiled food
	2	When it has spots
	3	If there is no hygiene
	4	I look at the hygiene
	5	To get drier/droopy
	6	Pierced tomato
	7	It grows scarring
	8	The sizes grows smaller
	9	It gives off foul smell
	10	It changes appearance
	11	Having worms
	12	when it has holes
	13	It shows injury
	14	When it discolors
	15	Eaten up by worm
	16	Torn apart
	17	The order
	18	Quality
	19	Wilted one
	20	frost bitten
	21	Having spots
	22	The surface has markings
	23	The storage place
	24	It shows bruises
	25	It peels off
	26	It has writing-like markings
	27	1f I get sick
	28	Having pressings
Q2.2.13_7	0	No
	1	Yes
Q2.3.1	1	Never
	2	Occasionally/rarely
	3	Sometimes
	4	Often
	5	Every time or almost
Q2.3.2.first	1	Prices
	2	Food quality (other than cleanliness/ safety)
	3	Food cleanliness/safety
	4	Food Variety
	5	Credit
	6	Supplier personality/how they treat me as their customer
	7	Comfort/Security
	8	Trust in supplier
	9	Personal/Family Connection
	10	Consistent food availability
	11	Additional services they offer
	12	Proximity/convenience
	77	Other (specify)
	88	None
Q2.3.2.second	1	Prices
	2	Food quality (other than cleanliness/ safety)
	3	Food cleanliness/safety
	4	Food Variety
	5	Credit
	6	Supplier personality/how they treat me as their customer
	7	Comfort/Security
	8	Trust in supplier
	9	Personal/Family Connection
	10	Consistent food availability
	11	Additional services they offer
	12	Proximity/convenience
	77	Other (specify)
	88	None
Q2.3.2.third	1	Prices
	2	Food quality (other than cleanliness/ safety)
	3	Food cleanliness/safety
	4	Food Variety
	5	Credit
	6	Supplier personality/how they treat me as their customer
	7	Comfort/Security
	8	Trust in supplier
	9	Personal/Family Connection
	10	Consistent food availability
	11	Additional services they offer
	12	Proximity/convenience
	77	Other (specify)
	88	None
Q2.3.3a.1_1	0	No
	1	Yes
Q2.3.3a.1_2	0	No
	1	Yes
Q2.3.3a.1_3	0	No
	1	Yes
Q2.3.3a.1_4	0	No
	1	Yes
Q2.3.3a.1_5	0	No
	1	Yes
Q2.3.3a.1_6	0	No
	1	Yes
Q2.3.3a.1_7	0	No
	1	Yes
Q2.3.3a.1_8	0	No
	1	Yes
Q2.3.3a.1_9	0	No
	1	Yes
Q2.3.3a.1_10	0	No
	1	Yes
Q2.3.3a.1_11	0	No
	1	Yes
Q2.3.3a.1_12	0	No
	1	Yes
Q2.3.3a.1_13	0	No
	1	Yes
Q2.3.3a.2_1	0	No
	1	Yes
Q2.3.3a.2_2	0	No
	1	Yes
Q2.3.3a.2_3	0	No
	1	Yes
Q2.3.3a.2_4	0	No
	1	Yes
Q2.3.3a.2_5	0	No
	1	Yes
Q2.3.3a.2_6	0	No
	1	Yes
Q2.3.3a.2_7	0	No
	1	Yes
Q2.3.3a.2_8	0	No
	1	Yes
Q2.3.3a.2_9	0	No
	1	Yes
Q2.3.3a.2_10	0	No
	1	Yes
Q2.3.3a.2_11	0	No
	1	Yes
Q2.3.3a.2_12	0	No
	1	Yes
Q2.3.3a.2_13	0	No
	1	Yes
Q2.3.3a.3_1	0	No
	1	Yes
Q2.3.3a.3_2	0	No
	1	Yes
Q2.3.3a.3_3	0	No
	1	Yes
Q2.3.3a.3_4	0	No
	1	Yes
Q2.3.3a.3_5	0	No
	1	Yes
Q2.3.3a.3_6	0	No
	1	Yes
Q2.3.3a.3_7	0	No
	1	Yes
Q2.3.3a.3_8	0	No
	1	Yes
Q2.3.3a.3_9	0	No
	1	Yes
Q2.3.3a.3_10	0	No
	1	Yes
Q2.3.3a.3_11	0	No
	1	Yes
Q2.3.3a.3_12	0	No
	1	Yes
Q2.3.3a.3_13	0	No
	1	Yes
Q2.3.3a.4_1	0	No
	1	Yes
Q2.3.3a.4_2	0	No
	1	Yes
Q2.3.3a.4_3	0	No
	1	Yes
Q2.3.3a.4_4	0	No
	1	Yes
Q2.3.3a.4_5	0	No
	1	Yes
Q2.3.3a.4_6	0	No
	1	Yes
Q2.3.3a.4_7	0	No
	1	Yes
Q2.3.3a.4_8	0	No
	1	Yes
Q2.3.3a.4_9	0	No
	1	Yes
Q2.3.3a.4_10	0	No
	1	Yes
Q2.3.3a.4_11	0	No
	1	Yes
Q2.3.3a.4_12	0	No
	1	Yes
Q2.3.3a.4_13	0	No
	1	Yes
Q2.3.4.first	1	Prices
	2	Food quality (other than cleanliness/ safety)
	3	Food cleanliness/safety
	4	Food Variety
	5	Credit
	6	Supplier personality/how they treat me as their customer
	7	Comfort/Security
	8	Trust in supplier
	9	Personal/Family Connection
	10	Consistent food availability
	11	Additional services they offer
	12	Proximity/convenience
	13	Not Applicable/Never Stopped
	77	Other (specify)
	88	None
Q2.3.4.second	1	Prices
	2	Food quality (other than cleanliness/ safety)
	3	Food cleanliness/safety
	4	Food Variety
	5	Credit
	6	Supplier personality/how they treat me as their customer
	7	Comfort/Security
	8	Trust in supplier
	9	Personal/Family Connection
	10	Consistent food availability
	11	Additional services they offer
	12	Proximity/convenience
	13	Not Applicable/Never Stopped
	77	Other (specify)
	88	None
Q2.3.4.third	1	Prices
	2	Food quality (other than cleanliness/ safety)
	3	Food cleanliness/safety
	4	Food Variety
	5	Credit
	6	Supplier personality/how they treat me as their customer
	7	Comfort/Security
	8	Trust in supplier
	9	Personal/Family Connection
	10	Consistent food availability
	11	Additional services they offer
	12	Proximity/convenience
	13	Not Applicable/Never Stopped
	77	Other (specify)
	88	None
Q2.3.5	1	Yes
	2	No
	99	Don’t Know/Not Sure
Q2.3.6	1	Never
	2	Occasionally/rarely
	3	Sometimes
	4	Often
	5	Every time or almost
Q2.4.1_1	1	Whisking the food
	2	Weeping/cleaning
	3	I would wash my hands
	4	Sprinkling water on it
	5	Removing what is spoiled
	6	I would wash the food
	7	I store on a clean container
	8	I clean with cloth
	9	I change water
	10	Cut off the tip
	11	Arranging/order
	12	I erect a shade/storing in the shadow
	13	We wash the polypropylene fabric before we put the kale on it
	14	How the place is situated
	15	I protect the product from dust
	16	I maintain the hygiene of my place of business
Q2.4.1_2	1	Whisking the food
	2	Weeping/cleaning
	3	I would wash my hands
	4	Sprinkling water on it
	5	Removing what is spoiled
	6	I would wash the food
	7	I store on a clean container
	8	I clean with cloth
	9	I change water
	10	Cut off the tip
	11	Arranging/order
	12	I erect a shade/storing in the shadow
	13	We wash the polypropylene fabric before we put the kale on it
	14	How the place is situated
	15	I protect the product from dust
	16	I maintain the hygiene of my place of business
Q2.4.1_3	1	Whisking the food
	2	Weeping/cleaning
	3	I would wash my hands
	4	Sprinkling water on it
	5	Removing what is spoiled
	6	I would wash the food
	7	I store on a clean container
	8	I clean with cloth
	9	I change water
	10	Cut off the tip
	11	Arranging/order
	12	I erect a shade/storing in the shadow
	13	We wash the polypropylene fabric before we put the kale on it
	14	How the place is situated
	15	I protect the product from dust
	16	I maintain the hygiene of my place of business
Q2.4.1_4	1	Whisking the food
	2	Weeping/cleaning
	3	I would wash my hands
	4	Sprinkling water on it
	5	Removing what is spoiled
	6	I would wash the food
	7	I store on a clean container
	8	I clean with cloth
	9	I change water
	10	Cut off the tip
	11	Arranging/order
	12	I erect a shade/storing in the shadow
	13	We wash the polypropylene fabric before we put the kale on it
	14	How the place is situated
	15	I protect the product from dust
	16	I maintain the hygiene of my place of business
Q2.4.1_5	1	Whisking the food
	2	Weeping/cleaning
	3	I would wash my hands
	4	Sprinkling water on it
	5	Removing what is spoiled
	6	I would wash the food
	7	I store on a clean container
	8	I clean with cloth
	9	I change water
	10	Cut off the tip
	11	Arranging/order
	12	I erect a shade/storing in the shadow
	13	We wash the polypropylene fabric before we put the kale on it
	14	How the place is situated
	15	I protect the product from dust
	16	I maintain the hygiene of my place of business
Q2.4.1_6	1	Whisking the food
	2	Weeping/cleaning
	3	I would wash my hands
	4	Sprinkling water on it
	5	Removing what is spoiled
	6	I would wash the food
	7	I store on a clean container
	8	I clean with cloth
	9	I change water
	10	Cut off the tip
	11	Arranging/order
	12	I erect a shade/storing in the shadow
	13	We wash the polypropylene fabric before we put the kale on it
	14	How the place is situated
	15	I protect the product from dust
	16	I maintain the hygiene of my place of business
Q2.4.1_7	0	No
	1	Yes
Q2.4.4_1	0	No
	1	Yes
Q2.4.4_2	0	No
	1	Yes
Q2.4.4_3	0	No
	1	Yes
Q2.4.4_4	0	No
	1	Yes
Q2.4.4_5	0	No
	1	Yes
Q2.4.4_6	0	No
	1	Yes
Q2.4.4_7	0	No
	1	Yes
Q2.4.4_8	0	No
	1	Yes
Q2.4.4_9	0	No
	1	Yes
Q2.4.5_1	1	I sweep/clean
	2	Sprinkling water over
	3	Removing the worm
	4	Protect it form the sun with a shade/we cover it with polypropylene fabric to protect it from the sun
	5	I wash my hands with soap
	6	I wash it with water
	7	I use fly-whisk/Whisk the flies off
	8	I store it in a good place
	9	I store it in a crate
	10	We throw away what is rotten
	11	Personal hygiene
	12	I put it in order
	13	I clean with towel/I clean with cloth
	14	Covering in storage/ventilating it
	15	I change water
	16	I blow the dust/I protect from dust
	17	I add water
	18	I cut off the tip
	19	I put them in water
	20	Separating
	21	I would protect it from rain
Q2.4.5_2	1	I sweep/clean
	2	Sprinkling water over
	3	Removing the worm
	4	Protect it form the sun with a shade/we cover it with polypropylene fabric to protect it from the sun
	5	I wash my hands with soap
	6	I wash it with water
	7	I use fly-whisk/Whisk the flies off
	8	I store it in a good place
	9	I store it in a crate
	10	We throw away what is rotten
	11	Personal hygiene
	12	I put it in order
	13	I clean with towel/I clean with cloth
	14	Covering in storage/ventilating it
	15	I change water
	16	I blow the dust/I protect from dust
	17	I add water
	18	I cut off the tip
	19	I put them in water
	20	Separating
	21	I would protect it from rain
Q2.4.5_3	1	I sweep/clean
	2	Sprinkling water over
	3	Removing the worm
	4	Protect it form the sun with a shade/we cover it with polypropylene fabric to protect it from the sun
	5	I wash my hands with soap
	6	I wash it with water
	7	I use fly-whisk/Whisk the flies off
	8	I store it in a good place
	9	I store it in a crate
	10	We throw away what is rotten
	11	Personal hygiene
	12	I put it in order
	13	I clean with towel/I clean with cloth
	14	Covering in storage/ventilating it
	15	I change water
	16	I blow the dust/I protect from dust
	17	I add water
	18	I cut off the tip
	19	I put them in water
	20	Separating
	21	I would protect it from rain
Q2.4.5_4	1	I sweep/clean
	2	Sprinkling water over
	3	Removing the worm
	4	Protect it form the sun with a shade/we cover it with polypropylene fabric to protect it from the sun
	5	I wash my hands with soap
	6	I wash it with water
	7	I use fly-whisk/Whisk the flies off
	8	I store it in a good place
	9	I store it in a crate
	10	We throw away what is rotten
	11	Personal hygiene
	12	I put it in order
	13	I clean with towel/I clean with cloth
	14	Covering in storage/ventilating it
	15	I change water
	16	I blow the dust/I protect from dust
	17	I add water
	18	I cut off the tip
	19	I put them in water
	20	Separating
	21	I would protect it from rain
Q2.4.5_5	1	I sweep/clean
	2	Sprinkling water over
	3	Removing the worm
	4	Protect it form the sun with a shade/we cover it with polypropylene fabric to protect it from the sun
	5	I wash my hands with soap
	6	I wash it with water
	7	I use fly-whisk/Whisk the flies off
	8	I store it in a good place
	9	I store it in a crate
	10	We throw away what is rotten
	11	Personal hygiene
	12	I put it in order
	13	I clean with towel/I clean with cloth
	14	Covering in storage/ventilating it
	15	I change water
	16	I blow the dust/I protect from dust
	17	I add water
	18	I cut off the tip
	19	I put them in water
	20	Separating
	21	I would protect it from rain
Q2.4.5_6	1	I sweep/clean
	2	Sprinkling water over
	3	Removing the worm
	4	Protect it form the sun with a shade/we cover it with polypropylene fabric to protect it from the sun
	5	I wash my hands with soap
	6	I wash it with water
	7	I use fly-whisk/Whisk the flies off
	8	I store it in a good place
	9	I store it in a crate
	10	We throw away what is rotten
	11	Personal hygiene
	12	I put it in order
	13	I clean with towel/I clean with cloth
	14	Covering in storage/ventilating it
	15	I change water
	16	I blow the dust/I protect from dust
	17	I add water
	18	I cut off the tip
	19	I put them in water
	20	Separating
	21	I would protect it from rain
Q2.4.5_7	0	No
	1	Yes
Q2.4.6_1	1	Weeping/cleaning
	2	We use a shade to protect it from the sun/I cover it in under a shade
	3	We store it in the open to ventilate it
	4	Sprinkling water over
	5	Store it in a crate
	6	Wash with water
	7	I store it in a cold place
	8	I store it in water/sock it in water
	9	I clean it with towel repeatedly
	10	I prevent it from contamination
	11	I sell it out quickly at discounted price
	12	I pick up what is spoiled and throw it away
	13	I keep it in a good place to protect it from dust
	14	I change place
	15	I blow it with a fan
	16	Cover it in storage
	17	How the place is situated
	18	I ash it
	19	Cover it with fabric
	20	Protect it from rain
	21	Not touch it
	22	I order it
Q2.4.6_2	1	Weeping/cleaning
	2	We use a shade to protect it from the sun/I cover it in under a shade
	3	We store it in the open to ventilate it
	4	Sprinkling water over
	5	Store it in a crate
	6	Wash with water
	7	I store it in a cold place
	8	I store it in water/sock it in water
	9	I clean it with towel repeatedly
	10	I prevent it from contamination
	11	I sell it out quickly at discounted price
	12	I pick up what is spoiled and throw it away
	13	I keep it in a good place to protect it from dust
	14	I change place
	15	I blow it with a fan
	16	Cover it in storage
	17	How the place is situated
	18	I ash it
	19	Cover it with fabric
	20	Protect it from rain
	21	Not touch it
	22	I order it
Q2.4.6_3	1	Weeping/cleaning
	2	We use a shade to protect it from the sun/I cover it in under a shade
	3	We store it in the open to ventilate it
	4	Sprinkling water over
	5	Store it in a crate
	6	Wash with water
	7	I store it in a cold place
	8	I store it in water/sock it in water
	9	I clean it with towel repeatedly
	10	I prevent it from contamination
	11	I sell it out quickly at discounted price
	12	I pick up what is spoiled and throw it away
	13	I keep it in a good place to protect it from dust
	14	I change place
	15	I blow it with a fan
	16	Cover it in storage
	17	How the place is situated
	18	I ash it
	19	Cover it with fabric
	20	Protect it from rain
	21	Not touch it
	22	I order it
Q2.4.6_4	1	Weeping/cleaning
	2	We use a shade to protect it from the sun/I cover it in under a shade
	3	We store it in the open to ventilate it
	4	Sprinkling water over
	5	Store it in a crate
	6	Wash with water
	7	I store it in a cold place
	8	I store it in water/sock it in water
	9	I clean it with towel repeatedly
	10	I prevent it from contamination
	11	I sell it out quickly at discounted price
	12	I pick up what is spoiled and throw it away
	13	I keep it in a good place to protect it from dust
	14	I change place
	15	I blow it with a fan
	16	Cover it in storage
	17	How the place is situated
	18	I ash it
	19	Cover it with fabric
	20	Protect it from rain
	21	Not touch it
	22	I order it
Q2.4.6_5	1	Weeping/cleaning
	2	We use a shade to protect it from the sun/I cover it in under a shade
	3	We store it in the open to ventilate it
	4	Sprinkling water over
	5	Store it in a crate
	6	Wash with water
	7	I store it in a cold place
	8	I store it in water/sock it in water
	9	I clean it with towel repeatedly
	10	I prevent it from contamination
	11	I sell it out quickly at discounted price
	12	I pick up what is spoiled and throw it away
	13	I keep it in a good place to protect it from dust
	14	I change place
	15	I blow it with a fan
	16	Cover it in storage
	17	How the place is situated
	18	I ash it
	19	Cover it with fabric
	20	Protect it from rain
	21	Not touch it
	22	I order it
Q2.4.6_6	1	Weeping/cleaning
	2	We use a shade to protect it from the sun/I cover it in under a shade
	3	We store it in the open to ventilate it
	4	Sprinkling water over
	5	Store it in a crate
	6	Wash with water
	7	I store it in a cold place
	8	I store it in water/sock it in water
	9	I clean it with towel repeatedly
	10	I prevent it from contamination
	11	I sell it out quickly at discounted price
	12	I pick up what is spoiled and throw it away
	13	I keep it in a good place to protect it from dust
	14	I change place
	15	I blow it with a fan
	16	Cover it in storage
	17	How the place is situated
	18	I ash it
	19	Cover it with fabric
	20	Protect it from rain
	21	Not touch it
	22	I order it
Q2.4.6_7	0	No
	1	Yes
Q2.4.7_1	1	I start stocking products in large quantities
	2	I keep it away from muddy place
	3	I have added more [product types],
	4	I change it fabric [on which it is stored]
	5	I have restored the shop
	6	Clean the surrounding
	7	No Changes Made
Q2.4.7_2	1	I start stocking products in large quantities
	2	I keep it away from muddy place
	3	I have added more [product types],
	4	I change it fabric [on which it is stored]
	5	I have restored the shop
	6	Clean the surrounding
	7	No Changes Made
Q2.4.8_1	1	To protect the food from the rain and the sun
	2	People don't buy when it is unclean
	3	It is not convenient
	4	I was old and needed restoration
	5	I have found better demanded products
	6	The demand of customers has increased
Q2.4.8_2	1	To protect the food from the rain and the sun
	2	People don't buy when it is unclean
	3	It is not convenient
	4	I was old and needed restoration
	5	I have found better demanded products
	6	The demand of customers has increased
Q2.4.9_1	1	Wood
	2	Umbrella/shade
	3	Towels
	4	Sack
	5	Polypropylene fabrics
	6	Pieces of cloth
	7	knife
	8	Fly-whisk
	9	Broom
	10	Bathe
	11	Nails
	12	Jar
	13	Plates
	14	Crate
	15	Cart
	16	Baskets
Q2.4.9_2	1	Wood
	2	Umbrella/shade
	3	Towels
	4	Sack
	5	Polypropylene fabrics
	6	Pieces of cloth
	7	knife
	8	Fly-whisk
	9	Broom
	10	Bathe
	11	Nails
	12	Jar
	13	Plates
	14	Crate
	15	Cart
	16	Baskets
Q2.4.9_3	1	Wood
	2	Umbrella/shade
	3	Towels
	4	Sack
	5	Polypropylene fabrics
	6	Pieces of cloth
	7	knife
	8	Fly-whisk
	9	Broom
	10	Bathe
	11	Nails
	12	Jar
	13	Plates
	14	Crate
	15	Cart
	16	Baskets
Q2.4.9_4	1	Wood
	2	Umbrella/shade
	3	Towels
	4	Sack
	5	Polypropylene fabrics
	6	Pieces of cloth
	7	knife
	8	Fly-whisk
	9	Broom
	10	Bathe
	11	Nails
	12	Jar
	13	Plates
	14	Crate
	15	Cart
	16	Baskets
Q2.4.9_5	1	Wood
	2	Umbrella/shade
	3	Towels
	4	Sack
	5	Polypropylene fabrics
	6	Pieces of cloth
	7	knife
	8	Fly-whisk
	9	Broom
	10	Bathe
	11	Nails
	12	Jar
	13	Plates
	14	Crate
	15	Cart
	16	Baskets
Q2.4.9_6	1	Wood
	2	Umbrella/shade
	3	Towels
	4	Sack
	5	Polypropylene fabrics
	6	Pieces of cloth
	7	knife
	8	Fly-whisk
	9	Broom
	10	Bathe
	11	Nails
	12	Jar
	13	Plates
	14	Crate
	15	Cart
	16	Baskets
Q2.4.9_7	0	No
	1	Yes
Q3.1.12	1	Strongly disagree
	2	Disagree
	3	Neither agree nor disagree
	4	Agree
	5	Strongly agree
Q3.1.13	1	Strongly disagree
	2	Disagree
	3	Neither agree nor disagree
	4	Agree
	5	Strongly agree
Q3.1.14	1	Strongly disagree
	2	Disagree
	3	Neither agree nor disagree
	4	Agree
	5	Strongly agree
Q3.1.15	1	Vendors don't like each other
	2	they only work for their own benefit
	3	they only mind their own business
	4	they just watch indifferently
	5	they just do nothing
	6	they don't help us in any way
	7	there is no such thing in the market
	8	they don't help unless I am close
	9	they don't cooperate
	10	I don’t ask them because they would see me as a beggar
	88	None
Q3.1.16	1	Strongly disagree
	2	Disagree
	3	Neither agree nor disagree
	4	Agree
	5	Strongly agree
Q3.1.17	1	Strongly disagree
[truncated: 1,018 more rows]
