# Supplementary material for: Food Safety Practices and Behavior Drivers in Traditional Food Markets in Ethiopia: Assessing the Potential for Consumer-Driven Interventions
Source: Int J Environ Res Public Health. 2025 Oct 29;22(11):1645. doi: 10.3390/ijerph22111645 (PMC12652902; doi:10.3390/ijerph22111645)
Supplement: Supplementary file 1 [file ijerph-22-01645-s001.zip › EatSafe Ethiopia QFA_Vendor_Final Dataset_De-Identified.xlsx]

## Sheet: EatSafe QFA Ethiopia_Vendor
InstanceID	InstanceID	RespondentID_Recruitment	SHELL_INTERVIEWER_LOGIN	SHELL CHAINID	Language selection	ProtoSurveyID	System_LocationID	Interview length in min	SHELL_APPLICATION_ID	Language selection	For quality purposes some of the questions during the interview will be automatically audio recorded. br> br>Do you agree with the audio recording?	Q1. MODULE1_1.RespondentID	Q1. Recruiter name	Q100. Respondent Type?	Q101. May I continue with the enrollment questions?	Q102. Market where the respondent is recruited.	Q103. Which of these languages do you feel comfortable speaking interview?	Q104. Respondent name	Q104. Respondent name	Q104. Respondent contact number	Q104. Second phone number in which the responded can be accessed	Q104. Second phone number in which the responded can be accessed _ Mobile Number	Q105. Gender of respondent	Q106. How old are you, in completed years?	Q107a. Have you or any member of your household been interviewed for any food related survey either face to face or in a group discussion in the past 6 months?	Q107b. Have you or any of your colleague or partner running this vending business with you been interviewed for any food related survey either face to face or in a group discussion in the past 2 months?	Q108. How long you have been living in Hawassa?	Q109. Where do you live? Optional the location you would like to be interviewed	Q301. Primary Shop structure	Q301a. Secondary shop structures _ Stone block bricks built structure	Q301a. Secondary shop structures _ Wood structure	Q301a. Secondary shop structures _ Table stall without roof	Q301a. Secondary shop structures _ Cart, baskets containers	Q301a. Secondary shop structures _ Tarp on floor	Q301a. Secondary shop structures _ Other specify	Q301a. Secondary shop structures _ Yelem	Q301a. Secondary shop structures _ N A	Q302. Who is the main manager of this food vending business?	Q303. Is the shop always in the same place, or do you move through the market	Q304. How long have you been selling food at Aroge Gebeya ?	Q304. How long have you been selling food at Aroge Gebeya ? _ More than 1 year specify	Q305. How often in a typical week does your shop operate?	Q306. How often in a typical week does your shop operate? _ Kale	Q306. How often in a typical week does your shop operate? _ Lettuce	Q306. How often in a typical week does your shop operate? _ Tomatoes	Q307. Which of these products do you sell the most, throughout the year? _ Kale	Q307. Which of these products do you sell the most, throughout the year? _ Lettuce	Q307. Which of these products do you sell the most, throughout the year? _ Tomatoes	Q208. Do you have any plan to move farther away far from or stop selling food at this market in the next two years?
InstanceID_Recruitment	InstanceID_Main	RespondentID_Recruitment	INTERVIEWER_LOGIN_Recruitment	CHAINID_Recruitment	LANGUAGE_Recruitment	ProtoSurveyID	System_LocationID	SHELL_INT_LENGTH	SHELL_BLOCK.SHELL_APPLICATION_ID	SHELL_LANGUAGE	SHELL_RECORDING_CONFIRMATION	Q1.1.RespondentID	Qn1	Q100	Q101	Q102	Q103	Q104_FirstName	Q104_SirName	Q104_TelNum1	Q104_TelNum	Q104_TelNum2	Q105	Q106	Q107a	Q107b	Q108	Q109	Q301	Q301a_1	Q301a_2	Q301a_3	Q301a_4	Q301a_5	Q301a_6	Q301a_7	Q301a_8	Q302	Q303	Q304	Q304_MoreThan1Year	Q305	Q306_1	Q306_2	Q306_3	Q307_1	Q307_2	Q307_3	Q208
1479672	1479673	2127		8191132401	Amharic	3459	Hawassa	43.930000000000	191aa195-3578-4d8f-84bd-0aeb002f460f	Amharic	Yes	2127		Vendor	Yes	Aroge Gebeya	Amharic				None		Female	22		No	22		Wood structure	No	No	No	No	No	No	No	Yes	Self,	Fixed and food is always in the same place	More than 1 year (specify)	10	Every day except one day	No	No	Yes	No	No	Yes	Yes
1483358	1483359	2138		2312152340	Amharic	3459	Hawassa	53.580000000000	191aa195-3578-4d8f-84bd-0aeb002f460f	Amharic	Yes	2138		Vendor	Yes	Aroge Gebeya	Amharic				None		Female	58		No	38		Cart, baskets/containers	No	No	No	Yes	No	No	No	No	Self,	Fixed and food is always in the same place	More than 1 year (specify)	18	Every day except one day	No	Yes	No	No	Yes	No	No
1484749	1484750	2144		9002649826	Amharic	3459	Hawassa	45.680000000000	191aa195-3578-4d8f-84bd-0aeb002f460f	Amharic	Yes	2144		Vendor	Yes	Aroge Gebeya	Amharic				None		Male	35		No	24		Wood structure	No	No	No	No	No	No	No	Yes	Self,	Fixed and food is always in the same place	More than 1 year (specify)	4	Every day except one day	No	No	Yes	No	No	Yes	No
1483360	1483361	2139		4804660636	Amharic	3459	Hawassa	57.770000000000	191aa195-3578-4d8f-84bd-0aeb002f460f	Amharic	Yes	2139		Vendor	Yes	Aroge Gebeya	Amharic				None		Female	23		No	23		Tarp on floor	No	No	No	No	Yes	No	No	No	Self,	Fixed and food is always in the same place	More than 1 year (specify)	2	Every day except one day	No	No	Yes	No	No	Yes	No
1483489	1483490	2165		6039202919	Amharic	3459	Hawassa	43.430000000000	6f9b1d37-8a7a-4d79-8fe8-6fabb815229b	Amharic	Yes	2165		Vendor	Yes	Aroge Gebeya	Amharic				None		Female	30		No	30		Cart, baskets/containers	No	No	No	No	No	No	No	Yes	Self,	Fixed and food is always in the same place	More than 1 year (specify)	7	Every day except one day	No	No	Yes	No	No	Yes	No
1496877	1496878	2119		7984239289	Amharic	3459	Hawassa	34.500000000000	820f9ef6-e1a4-4c4c-b47d-0ffe0c4f5195	Amharic	Yes	2119		Vendor	Yes	Aroge Gebeya	Amharic				None		Female	28		No	4		Cart, baskets/containers	No	No	No	No	No	No	No	Yes	Self,	Fixed and food is always in the same place	More than 1 year (specify)	3	Every day	No	Yes	No	No	Yes	No	No
1483491	1483492	2166		2953490465	Amharic	3459	Hawassa	41.500000000000	6f9b1d37-8a7a-4d79-8fe8-6fabb815229b	Amharic	Yes	2166		Vendor	Yes	Aroge Gebeya	Amharic				None		Female	26		No	12		Cart, baskets/containers	No	No	No	No	No	No	No	Yes	Self,	Fixed and food is always in the same place	More than 1 year (specify)	7	Every day except one day	No	No	Yes	No	No	Yes	No
1484871	1484872	2170		9942682629	Amharic	3459	Hawassa	60.630000000000	6f9b1d37-8a7a-4d79-8fe8-6fabb815229b	Amharic	Yes	2170		Vendor	Yes	Aroge Gebeya	Amharic				None		Female	23		No	10		Tarp on floor	No	No	No	No	No	No	No	Yes	Self,	Fixed and food is always in the same place	More than 1 year (specify)	6	Every day except one day	No	No	Yes	No	No	Yes	No
1497284	1497285	2120		1486388011	Amharic	3459	Hawassa	31.680000000000	820f9ef6-e1a4-4c4c-b47d-0ffe0c4f5195	Amharic	Yes	2120		Vendor	Yes	Aroge Gebeya	Sidama				None		Female	19		No	19		Tarp on floor	No	No	No	No	No	No	No	Yes	Self,	Fixed and food is always in the same place	6 months – 1 year		Every day	No	No	Yes	No	No	Yes	No
1492958	1492959	2116		6291431286	Amharic	3459	Hawassa	29.380000000000	820f9ef6-e1a4-4c4c-b47d-0ffe0c4f5195	Amharic	Yes	2116		Vendor	Yes	Aroge Gebeya	Amharic				None		Female	29		No	13		Tarp on floor	No	No	No	No	Yes	No	No	No	Self,	Fixed and food is always in the same place	More than 1 year (specify)	7	Every day except one day	No	Yes	No	No	Yes	No	No
1479635	1479636	2101		9519790632	Amharic	3459	Hawassa	80.370000000000	820f9ef6-e1a4-4c4c-b47d-0ffe0c4f5195	Amharic	Yes	2101		Vendor	Yes	Aroge Gebeya	Amharic				None		Female	40		No	40		Wood structure	No	Yes	No	No	No	No	No	No	Self,	Fixed and food is always in the same place	More than 1 year (specify)	10	Every day except one day	No	No	Yes	No	No	Yes	No
1482060	1482061	2161		8813573536	Amharic	3459	Hawassa	49.070000000000	6f9b1d37-8a7a-4d79-8fe8-6fabb815229b	Amharic	Yes	2161		Vendor	Yes	Aroge Gebeya	Amharic				None		Female	22		No	9		Tarp on floor	No	No	No	No	No	No	No	Yes	Self,	Fixed and food is always in the same place	More than 1 year (specify)	6	Every day except one day	No	No	Yes	No	No	Yes	No
1482044	1482046	2136		2630547526	Amharic	3459	Hawassa	48.770000000000	191aa195-3578-4d8f-84bd-0aeb002f460f	Amharic	Yes	2136		Vendor	Yes	Aroge Gebeya	Amharic				None		Female	30		No	9		Tarp on floor	No	No	No	No	No	No	No	Yes	Self,	Fixed and food is always in the same place	More than 1 year (specify)	3	Every day	Yes	No	Yes	Yes	No	Yes	No
1483487	1483488	2164		4713651600	Amharic	3459	Hawassa	47.650000000000	6f9b1d37-8a7a-4d79-8fe8-6fabb815229b	Amharic	Yes	2164		Vendor	Yes	Aroge Gebeya	Amharic				None		Female	30		No	20		Cart, baskets/containers	No	No	No	No	No	No	No	Yes	Self,	Fixed and food is always in the same place	More than 1 year (specify)	10	Every day except one day	No	No	Yes	No	No	Yes	No
1483282	1483283	2109		2261310495	Amharic	3459	Hawassa	36.300000000000	820f9ef6-e1a4-4c4c-b47d-0ffe0c4f5195	Amharic	Yes	2109		Vendor	Yes	Aroge Gebeya	Sidama				None		Male	28		No	14		Wood structure	No	No	No	No	Yes	No	No	No	Self,	Fixed and food is always in the same place	More than 1 year (specify)	10	Every day	No	No	Yes	No	No	Yes	No
1494473	1494474	2199		8760152892	Amharic	3459	Hawassa	36.250000000000	6f9b1d37-8a7a-4d79-8fe8-6fabb815229b	Amharic	Yes	2199		Vendor	Yes	Aroge Gebeya	Amharic				None		Female	20		No	8		Tarp on floor	No	No	No	No	No	No	No	Yes	Self,	Fixed and food is always in the same place	More than 1 year (specify)	7	Every day except one day	No	No	Yes	No	No	Yes	Don’t Know
1479661	1479662	2151		8876196253	Amharic	3459	Hawassa	74.870000000000	6f9b1d37-8a7a-4d79-8fe8-6fabb815229b	Amharic	Yes	2151		Vendor	Yes	Aroge Gebeya	Amharic				None		Female	21		Yes	21		Stone/block/bricks built structure	Yes	No	No	No	No	No	No	No	Self,	Fixed with some flexibility of where the food is displayed (e.g. additional tables/containers in front of the shop struc	More than 1 year (specify)	7	Every day	No	Yes	No	No	Yes	No	No
1494410	1494411	2117		4762202421	Amharic	3459	Hawassa	25.530000000000	820f9ef6-e1a4-4c4c-b47d-0ffe0c4f5195	Amharic	Yes	2117		Vendor	Yes	Aroge Gebeya	Amharic				None		Female	32		No	28		Tarp on floor	No	No	No	No	Yes	No	No	No	Self,	Fixed and food is always in the same place	More than 1 year (specify)	3	Every day except one day	No	No	Yes	No	No	Yes	No
1483290	1483291	2110		3617532243	Amharic	3459	Hawassa	44.730000000000	820f9ef6-e1a4-4c4c-b47d-0ffe0c4f5195	Amharic	Yes	2110		Vendor	Yes	Aroge Gebeya	Amharic				None		Male	60		No	39		Wood structure	No	Yes	No	No	No	No	No	No	Self,	Fixed and food is always in the same place	More than 1 year (specify)	27	Every day except one day	No	No	Yes	No	No	Yes	No
1494447	1494448	2148		8688094143	Amharic	3459	Hawassa	52.470000000000	191aa195-3578-4d8f-84bd-0aeb002f460f	Amharic	Yes	2148		Vendor	Yes	Aroge Gebeya	Amharic				None		Female	30		No	13		Cart, baskets/containers	No	No	No	Yes	No	No	No	No	Self,	Fixed and food is always in the same place	More than 1 year (specify)	10	Every day except one day	Yes	No	Yes	No	No	Yes	No
1483294	1483295	2111		5501098988	Amharic	3459	Hawassa	33.850000000000	820f9ef6-e1a4-4c4c-b47d-0ffe0c4f5195	Amharic	Yes	2111		Vendor	Yes	Aroge Gebeya	Amharic				None		Female	35		No	35		Cart, baskets/containers	No	No	No	Yes	No	No	No	No	Self,	Fixed and food is always in the same place	More than 1 year (specify)	15	Every day except one day	Yes	No	No	Yes	No	No	No
1491303	1491304	2113		9083757483	Amharic	3459	Hawassa	29.770000000000	820f9ef6-e1a4-4c4c-b47d-0ffe0c4f5195	Amharic	Yes	2113		Vendor	Yes	Aroge Gebeya	Amharic				None		Female	45		No	25		Tarp on floor	No	Yes	No	No	No	No	No	No	Self,	Fixed and food is always in the same place	More than 1 year (specify)	15	Every day except one day	No	No	Yes	No	No	Yes	No
1483495	1483496	2167		3149815999	Amharic	3459	Hawassa	44.620000000000	6f9b1d37-8a7a-4d79-8fe8-6fabb815229b	Amharic	Yes	2167		Vendor	Yes	Aroge Gebeya	Amharic				None		Female	30		No	22		Wood structure	No	No	No	No	No	No	No	Yes	Self,	Fixed and food is always in the same place	More than 1 year (specify)	10	Every day except one day	No	No	Yes	No	No	Yes	No
1479961	1479962	2156		7289457056	Amharic	3459	Hawassa	48.420000000000	6f9b1d37-8a7a-4d79-8fe8-6fabb815229b	Amharic	Yes	2156		Vendor	Yes	Aroge Gebeya	Amharic				None		Female	18		No	5		Cart, baskets/containers	No	No	No	No	No	No	No	Yes	Self,	Fixed and food is always in the same place	More than 1 year (specify)	2	Every day except one day	Yes	No	No	Yes	No	No	No
1483362	1483363	2140		2723329683	Amharic	3459	Hawassa	44.430000000000	191aa195-3578-4d8f-84bd-0aeb002f460f	Amharic	Yes	2140		Vendor	Yes	Aroge Gebeya	Amharic				None		Female	22		No	11		Tarp on floor	No	No	No	No	Yes	No	No	No	Self,	Fixed and food is always in the same place	6 months – 1 year		Every day except one day	No	No	Yes	No	No	Yes	No
1492954	1492955	2115		8303443798	Amharic	3459	Hawassa	38.950000000000	820f9ef6-e1a4-4c4c-b47d-0ffe0c4f5195	Amharic	Yes	2115		Vendor	Yes	Aroge Gebeya	Amharic				None		Female	19		No	19		Tarp on floor	No	No	No	No	Yes	No	No	No	Self,	Fixed and food is always in the same place	More than 1 year (specify)	5	Every day	No	Yes	No	No	Yes	No	No
1483280	1483281	2108		4302390780	Amharic	3459	Hawassa	57.720000000000	820f9ef6-e1a4-4c4c-b47d-0ffe0c4f5195	Amharic	Yes	2108		Vendor	Yes	Aroge Gebeya	Amharic				None		Female	25		No	22		Wood structure	No	Yes	No	No	No	No	No	No	Self,	Fixed and food is always in the same place	6 months – 1 year		Every day	No	No	Yes	No	No	Yes	No
1484747	1484748	2143		9305012289	Amharic	3459	Hawassa	50.670000000000	191aa195-3578-4d8f-84bd-0aeb002f460f	Amharic	Yes	2143		Vendor	Yes	Aroge Gebeya	Amharic				None		Male	20		No	2		Tarp on floor	No	No	No	No	Yes	No	No	No	Self,	Fixed and food is always in the same place	6 months – 1 year		Every day except one day	No	No	Yes	No	No	Yes	No
1479646	1479647	2177		3601673812	Amharic	3459	Hawassa	51.080000000000	789536c5-aec4-4ab9-bc19-0daaea722946	Amharic	Yes	2177		Vendor	Yes	Aroge Gebeya	Amharic				None		Male	19		Yes	4		Cart, baskets/containers	No	No	No	No	No	Yes	Yes	No	Self,	Fixed and food is always in the same place	More than 1 year (specify)	2	Every day	Yes	No	No	Yes	No	No	No
1479644	1479645	2176		4283808108	Amharic	3459	Hawassa	58.850000000000	789536c5-aec4-4ab9-bc19-0daaea722946	Amharic	Yes	2176		Vendor	Yes	Aroge Gebeya	Amharic				None		Female	32		No	32		Tarp on floor	No	No	No	No	No	Yes	Yes	No	Self,	Fixed and food is always in the same place	More than 1 year (specify)	10	Every day	No	Yes	No	No	Yes	No	No
1494605	1494606	2221		7775339939	Amharic	3459	Hawassa	39.500000000000	22d72844-8991-4d70-92dc-2a9841433340	Amharic	Yes	2221		Vendor	Yes	Aroge Gebeya	Amharic				None		Female	40		No	20		Tarp on floor	No	No	No	No	No	No	No	Yes	Self,	Moves but generally stays in the same area of the market; vendor walks around market	More than 1 year (specify)	5	Every day except one day	No	No	Yes	No	No	Yes	No
1485286	1485285	2267		9389356488	Amharic	3459	Hawassa	36.780000000000	bd925186-77ea-4978-9147-1d9e16aefbeb	Amharic	Yes	2267		Vendor	Yes	Aroge Gebeya	Amharic				None		Female	18		No	1		Cart, baskets/containers	No	No	No	Yes	No	No	No	No	Self,	Fixed and food is always in the same place	6 months – 1 year		Every day except one day	No	No	Yes	No	No	Yes	No
1479974	1479975	2228		6875355771	Amharic	3459	Hawassa	34.620000000000	d7cecd37-53f4-41a9-9b23-983f68f756d5	Amharic	Yes	2228		Vendor	Yes	Aroge Gebeya	Amharic				None		Female	32		No	11		Table/stall without roof	No	No	Yes	No	No	No	No	No	Self,	Fixed and food is always in the same place	More than 1 year (specify)	8	Every day except one day	No	No	Yes	No	No	Yes	Don’t Know
1482281	1482282	2213		2652460668	Amharic	3459	Hawassa	47.380000000000	22d72844-8991-4d70-92dc-2a9841433340	Amharic	Yes	2213		Vendor	Yes	Aroge Gebeya	Amharic				None		Female	25		No	20		Cart, baskets/containers	No	No	No	No	No	No	No	Yes	Self,	Moves but generally stays in the same area of the market; vendor walks around market	More than 1 year (specify)	3	Every day except one day	No	Yes	No	No	Yes	No	No
1479674	1479675	2200		1538299276	Amharic	3459	Hawassa	91.680000000000	22d72844-8991-4d70-92dc-2a9841433340	Amharic	Yes	2200		Vendor	Yes	Aroge Gebeya	Amharic				Mobile Number		Female	25		No	25		Wood structure	No	Yes	No	No	No	No	No	No	Self,	Fixed and food is always in the same place	More than 1 year (specify)	15	Every day	No	No	Yes	No	No	Yes	Yes
1482361	1482363	2231		5261660766	Amharic	3459	Hawassa	37.150000000000	d7cecd37-53f4-41a9-9b23-983f68f756d5	Amharic	Yes	2231		Vendor	Yes	Aroge Gebeya	Amharic				Mobile Number		Female	70		No	30		Tarp on floor	No	No	No	No	Yes	No	No	No	Self,	Fixed and food is always in the same place	More than 1 year (specify)	20	Every day	Yes	No	No	Yes	No	No	No
1496438	1496439	2198		789536c5-a	Amharic	3459	Hawassa	33.15	789536c5-aec4-4ab9-bc19-0daaea722946	Amharic	Yes	2198		Vendor	Yes	Aroge Gebeya	Amharic				None		Female	19		No	19		Wood structure	No	Yes	No	No	No	No	No	No	Self,	Fixed and food is always in the same place	More than 1 year (specify)	7	Every day	No	No	Yes	No	No	Yes	No
1485278	1485277	2263		3511269338	Amharic	3459	Hawassa	41.420000000000	bd925186-77ea-4978-9147-1d9e16aefbeb	Amharic	Yes	2263		Vendor	Yes	Aroge Gebeya	Amharic				None		Female	23		No	6		Cart, baskets/containers	Yes	No	No	No	No	No	No	No	Self,	Fixed and food is always in the same place	More than 1 year (specify)	4	Every day except one day	No	No	Yes	No	No	Yes	No
1481517	1481516	2262		9683041609	Amharic	3459	Hawassa	28.880000000000	bd925186-77ea-4978-9147-1d9e16aefbeb	Amharic	Yes	2262		Vendor	Yes	Aroge Gebeya	Amharic				None		Female	34		No	12		Stone/block/bricks built structure	Yes	No	No	No	No	No	No	No	Self,	Fixed and food is always in the same place	More than 1 year (specify)	12	Every day	No	No	Yes	No	No	Yes	No
1492576	1492577	2220		9760566860	Amharic	3459	Hawassa	45.650000000000	22d72844-8991-4d70-92dc-2a9841433340	Amharic	Yes	2220		Vendor	Yes	Aroge Gebeya	Amharic				None		Female	24		No	7		Wood structure	No	No	No	No	No	No	No	Yes	Self,	Fixed and food is always in the same place	More than 1 year (specify)	3	Every day	Yes	No	Yes	No	No	Yes	No
1483581	1483582	2216		7862342834	Amharic	3459	Hawassa	47.650000000000	22d72844-8991-4d70-92dc-2a9841433340	Amharic	Yes	2216		Vendor	Yes	Aroge Gebeya	Amharic				None		Female	32		No	20		Wood structure	No	No	No	No	No	No	No	Yes	Self,	Fixed and food is always in the same place	More than 1 year (specify)	8	Every day except one day	No	No	Yes	No	No	Yes	No
1479670	1479671	2126		1881446952	Amharic	3459	Hawassa	96.630000000000	191aa195-3578-4d8f-84bd-0aeb002f460f	Amharic	Yes	2126		Vendor	Yes	Aroge Gebeya	Amharic				None		Female	34		No	34		Stone/block/bricks built structure	No	No	No	No	No	No	No	Yes	Self,	Fixed and food is always in the same place	More than 1 year (specify)	5	2-3 days/week	No	No	Yes	No	No	Yes	Yes
1479951	1479952	2130		5667591284	Amharic	3459	Hawassa	49.870000000000	191aa195-3578-4d8f-84bd-0aeb002f460f	Amharic	Yes	2130		Vendor	Yes	Aroge Gebeya	Amharic				None		Female	18		No	10		Tarp on floor	No	No	No	No	No	No	No	Yes	Self,	Fixed and food is always in the same place	More than 1 year (specify)	4	2-3 days/week	No	Yes	No	No	Yes	No	No
1479959	1479960	2155		1110710954	Amharic	3459	Hawassa	69.420000000000	6f9b1d37-8a7a-4d79-8fe8-6fabb815229b	Amharic	Yes	2155		Vendor	Yes	Aroge Gebeya	Amharic				Mobile Number		Female	40		No	30		Table/stall without roof	No	No	No	No	No	No	No	Yes	Self,	Fixed and food is always in the same place	More than 1 year (specify)	2	2-3 days/week	No	No	Yes	No	No	Yes	Yes
1482357	1482359	2230		5050678794	Amharic	3459	Hawassa	30.970000000000	d7cecd37-53f4-41a9-9b23-983f68f756d5	Amharic	Yes	2230		Vendor	Yes	Aroge Gebeya	Amharic				None		Male	21		No	4		Cart, baskets/containers	No	No	No	Yes	No	No	No	No	Self,	Moves but generally stays in the same area of the market; vendor walks around market	More than 1 year (specify)	4	Every day	Yes	No	No	Yes	No	No	No
1483296	1483297	2112		5455065958	Amharic	3459	Hawassa	21.780000000000	820f9ef6-e1a4-4c4c-b47d-0ffe0c4f5195	Amharic	Yes	2112		Vendor	Yes	Aroge Gebeya	Amharic				None		Female	50		No	50		Tarp on floor	No	No	No	No	Yes	No	No	No	Self,	Fixed and food is always in the same place	More than 1 year (specify)	20	2-3 days/week	Yes	No	No	Yes	No	No	No
1492621	1492622	2172		1696575334	Amharic	3459	Hawassa	40.600000000000	6f9b1d37-8a7a-4d79-8fe8-6fabb815229b	Amharic	Yes	2172		Vendor	Yes	Aroge Gebeya	Amharic				None		Male	19		No	19		Wood structure	No	No	No	No	No	No	No	Yes	Self,	Fixed with some flexibility of where the food is displayed (e.g. additional tables/containers in front of the shop struc	More than 1 year (specify)	9	Every day except one day	No	No	Yes	No	No	Yes	No
1481515	1481514	2261		5937196440	Amharic	3459	Hawassa	29.580000000000	bd925186-77ea-4978-9147-1d9e16aefbeb	Amharic	Yes	2261		Vendor	Yes	Aroge Gebeya	Amharic				None		Male	33		No	9		Stone/block/bricks built structure	Yes	No	No	No	No	No	No	No	Self,	Fixed and food is always in the same place	More than 1 year (specify)	5	Every day	No	No	Yes	No	No	Yes	Yes
1480004	1480003	2256		5078382271	Amharic	3459	Hawassa	38.500000000000	bd925186-77ea-4978-9147-1d9e16aefbeb	Amharic	Yes	2256		Vendor	Yes	Aroge Gebeya	Amharic				None		Female	32		No	32		Cart, baskets/containers	No	No	No	Yes	No	No	No	No	Self,	Fixed and food is always in the same place	More than 1 year (specify)	10	Every day except one day	No	No	Yes	No	No	Yes	No
1479705	1479706	2226		8181925227	Amharic	3459	Hawassa	57.370000000000	d7cecd37-53f4-41a9-9b23-983f68f756d5	Amharic	Yes	2226		Vendor	Yes	Aroge Gebeya	Amharic				None		Female	30		No	10		Wood structure	No	Yes	No	No	No	No	No	No	Self,	Fixed and food is always in the same place	More than 1 year (specify)	2	Every day except one day	No	No	Yes	No	No	Yes	No
1479953	1479954	2131		7117704704	Amharic	3459	Hawassa	36.520000000000	191aa195-3578-4d8f-84bd-0aeb002f460f	Amharic	Yes	2131		Vendor	Yes	Aroge Gebeya	Amharic				None		Female	26		No	26		Tarp on floor	No	No	No	No	No	No	No	Yes	Self,	Fixed and food is always in the same place	More than 1 year (specify)	7	Every day except one day	No	No	Yes	No	No	Yes	No
1482283	1482284	2214		4234657434	Amharic	3459	Hawassa	50.420000000000	22d72844-8991-4d70-92dc-2a9841433340	Amharic	Yes	2214		Vendor	Yes	Aroge Gebeya	Amharic				None		Female	32		No	24		Tarp on floor	No	No	No	No	No	No	No	Yes	Self,	Fixed and food is always in the same place	More than 1 year (specify)	16	Every day	No	No	Yes	No	No	Yes	No
1491305	1491306	2114		8260668827	Amharic	3459	Hawassa	31.000000000000	820f9ef6-e1a4-4c4c-b47d-0ffe0c4f5195	Amharic	Yes	2114		Vendor	Yes	Aroge Gebeya	Amharic				None		Female	60		No	45		Tarp on floor	No	No	No	No	Yes	No	No	No	Self,	Fixed and food is always in the same place	More than 1 year (specify)	30	Every day except one day	No	No	Yes	No	No	Yes	No
1482370	1482372	2233		8623971333	Amharic	3459	Hawassa	30.050000000000	d7cecd37-53f4-41a9-9b23-983f68f756d5	Amharic	Yes	2233		Vendor	Yes	Aroge Gebeya	Wolaita				None		Male	28		No	10		Tarp on floor	No	No	No	No	Yes	No	No	No	Self,	Fixed and food is always in the same place	More than 1 year (specify)	10	2-3 days/week	No	No	Yes	No	No	Yes	No
1479937	1479938	2103		3069369729	Amharic	3459	Hawassa	49.030000000000	820f9ef6-e1a4-4c4c-b47d-0ffe0c4f5195	Amharic	Yes	2103		Vendor	Yes	Aroge Gebeya	Amharic				None		Female	32		No	19		Tarp on floor	No	No	No	No	Yes	No	No	No	Self,	Fixed and food is always in the same place	6 months – 1 year		Every day except one day	No	No	Yes	No	No	Yes	No
1484209	1484210	2188		4701615536	Amharic	3459	Hawassa	47.820000000000	789536c5-aec4-4ab9-bc19-0daaea722946	Amharic	Yes	2188		Vendor	Yes	Aroge Gebeya	Amharic				None		Female	35		No	32		Wood structure	No	No	No	No	No	No	No	Yes	Self,	Fixed and food is always in the same place	More than 1 year (specify)	3	Every day	Yes	No	No	Yes	No	No	No
1483066	1483067	2236		8095802769	Amharic	3459	Hawassa	34.950000000000	d7cecd37-53f4-41a9-9b23-983f68f756d5	Amharic	Yes	2236		Vendor	Yes	Aroge Gebeya	Amharic				None		Female	26		No	26		Cart, baskets/containers	No	No	No	Yes	No	No	No	No	Self,	Fixed and food is always in the same place	More than 1 year (specify)	8	Every day except one day	No	Yes	No	No	Yes	No	Don’t Know
1485280	1485279	2264		5222510250	Amharic	3459	Hawassa	35.220000000000	bd925186-77ea-4978-9147-1d9e16aefbeb	Amharic	Yes	2264		Vendor	Yes	Aroge Gebeya	Amharic				None		Female	30		No	12		Cart, baskets/containers	No	No	No	Yes	No	No	No	No	Self,	Fixed and food is always in the same place	More than 1 year (specify)	12	Every day except one day	No	No	Yes	No	No	Yes	No
1485282	1485281	2265		7063756155	Amharic	3459	Hawassa	30.620000000000	bd925186-77ea-4978-9147-1d9e16aefbeb	Amharic	Yes	2265		Vendor	Yes	Aroge Gebeya	Amharic				None		Female	28		No	13		Cart, baskets/containers	No	No	No	Yes	No	No	No	No	Self,	Fixed and food is always in the same place	More than 1 year (specify)	10	Every day except one day	No	Yes	Yes	No	No	Yes	No
1480002	1480001	2255		5505111340	Amharic	3459	Hawassa	41.420000000000	bd925186-77ea-4978-9147-1d9e16aefbeb	Amharic	Yes	2255		Vendor	Yes	Aroge Gebeya	Wolaita				None		Female	35		No	35		Cart, baskets/containers	Yes	No	No	No	No	No	No	No	Self,	Fixed and food is always in the same place	More than 1 year (specify)	16	Every day except one day	Yes	No	No	Yes	No	No	No
1482275	1482276	2208		9742868972	Amharic	3459	Hawassa	50.770000000000	22d72844-8991-4d70-92dc-2a9841433340	Amharic	Yes	2208		Vendor	Yes	Aroge Gebeya	Amharic				None		Female	23		No	23		Wood structure	No	No	No	No	No	No	No	Yes	Self,	Fixed and food is always in the same place	More than 1 year (specify)	6	Every day	No	No	Yes	No	No	Yes	Don’t Know
1481511	1481510	2259		7897696268	Amharic	3459	Hawassa	42.920000000000	bd925186-77ea-4978-9147-1d9e16aefbeb	Amharic	Yes	2259		Vendor	Yes	Aroge Gebeya	Amharic				None		Female	28		No	12		Cart, baskets/containers	No	No	No	Yes	No	No	No	No	Self,	Fixed and food is always in the same place	More than 1 year (specify)	8	Every day	No	No	Yes	No	No	Yes	No
1494328	1494329	2195		5924946758	Amharic	3459	Hawassa	32.930000000000	789536c5-aec4-4ab9-bc19-0daaea722946	Amharic	Yes	2195		Vendor	Yes	Aroge Gebeya	Amharic				None		Female	35		No	35		Tarp on floor	No	No	No	No	No	No	No	Yes	Self,	Fixed and food is always in the same place	More than 1 year (specify)	10	Every day	No	No	Yes	No	No	Yes	No
1484215	1484216	2191		4652608006	Amharic	3459	Hawassa	35.700000000000	789536c5-aec4-4ab9-bc19-0daaea722946	Amharic	Yes	2191		Vendor	Yes	Aroge Gebeya	Amharic				None		Female	18		No	18		Tarp on floor	No	No	No	No	No	No	No	Yes	Self,	Fixed and food is always in the same place	More than 1 year (specify)	6	Every day	No	No	Yes	No	No	Yes	No
1479643	1479642	2175		9319350134	Amharic	3459	Hawassa	49.880000000000	789536c5-aec4-4ab9-bc19-0daaea722946	Amharic	Yes	2175		Vendor	Yes	Aroge Gebeya	Amharic				None		Female	24		No	15		Table/stall without roof	No	No	No	No	No	Yes	Yes	No	Self,	Fixed and food is always in the same place	More than 1 year (specify)	2	Every day	No	Yes	No	No	Yes	No	No
1483354	1483355	2135		3492534294	Amharic	3459	Hawassa	49.720000000000	191aa195-3578-4d8f-84bd-0aeb002f460f	Amharic	Yes	2135		Vendor	Yes	Aroge Gebeya	Amharic				None		Female	30		No	30		Tarp on floor	No	No	No	No	No	No	No	Yes	Self,	Fixed and food is always in the same place	More than 1 year (specify)	2	Every day except one day	No	No	Yes	No	No	Yes	No
1479928	1479929	2179		2720776171	Amharic	3459	Hawassa	68.080000000000	789536c5-aec4-4ab9-bc19-0daaea722946	Amharic	Yes	2179		Vendor	Yes	Aroge Gebeya	Amharic				None		Female	55		Yes	34		Tarp on floor	No	No	No	No	No	Yes	Yes	No	Self,	Fixed and food is always in the same place	More than 1 year (specify)	4	2-3 days/week	No	No	Yes	No	No	Yes	No
1479941	1479942	2105		4921981579	Amharic	3459	Hawassa	46.620000000000	820f9ef6-e1a4-4c4c-b47d-0ffe0c4f5195	Amharic	Yes	2105		Vendor	Yes	Aroge Gebeya	Amharic				None		Female	25		No	18		Cart, baskets/containers	No	No	No	Yes	No	No	No	No	Self,	Fixed and food is always in the same place	More than 1 year (specify)	7	Every day	No	No	Yes	No	No	Yes	No
1490776	1490777	2145		8407226502	Amharic	3459	Hawassa	51.720000000000	191aa195-3578-4d8f-84bd-0aeb002f460f	Amharic	Yes	2145		Vendor	Yes	Aroge Gebeya	Amharic				None		Female	25		No	15		Tarp on floor	No	No	No	No	No	No	No	Yes	Self,	Fixed and food is always in the same place	More than 1 year (specify)	4	Every day except one day	No	No	Yes	No	No	Yes	No
1479957	1479958	2154		8433801370	Amharic	3459	Hawassa	73.480000000000	6f9b1d37-8a7a-4d79-8fe8-6fabb815229b	Amharic	Yes	2154		Vendor	Yes	Aroge Gebeya	Amharic				None		Female	35		No	15		Wood structure	No	No	No	No	No	No	No	Yes	Self,	Fixed with some flexibility of where the food is displayed (e.g. additional tables/containers in front of the shop struc	More than 1 year (specify)	15	Every day except one day	No	No	Yes	No	No	Yes	No
1479655	1479656	2253		1719667233	Amharic	3459	Hawassa	45.000000000000	bd925186-77ea-4978-9147-1d9e16aefbeb	Amharic	Yes	2253		Vendor	Yes	Aroge Gebeya	Amharic				None		Female	25		No	25		Cart, baskets/containers	No	No	No	No	No	No	No	Yes	Self,	Fixed and food is always in the same place	More than 1 year (specify)	10	Every day except one day	Yes	No	No	Yes	No	No	Yes
1479955	1479956	2132		2132367775	Amharic	3459	Hawassa	49.180000000000	191aa195-3578-4d8f-84bd-0aeb002f460f	Amharic	Yes	2132		Vendor	Yes	Aroge Gebeya	Amharic				None		Female	27		No	11		Tarp on floor	No	No	No	No	No	No	No	Yes	Self,	Fixed and food is always in the same place	More than 1 year (specify)	10	Every day	Yes	No	Yes	No	No	Yes	No
1479965	1479966	2158		3863363734	Amharic	3459	Hawassa	50.520000000000	6f9b1d37-8a7a-4d79-8fe8-6fabb815229b	Amharic	Yes	2158		Vendor	Yes	Aroge Gebeya	Amharic				None		Female	30		No	20		Cart, baskets/containers	No	No	No	No	No	No	No	Yes	Self,	Moves but generally stays in the same area of the market; vendor walks around market	More than 1 year (specify)	4	Every day except one day	No	Yes	No	No	Yes	No	Don’t Know
1483068	1483069	2237		6917537563	Amharic	3459	Hawassa	32.950000000000	d7cecd37-53f4-41a9-9b23-983f68f756d5	Amharic	Yes	2237		Vendor	Yes	Aroge Gebeya	Amharic				None		Female	19		No	19		Cart, baskets/containers	No	No	No	Yes	No	No	No	No	Self,	Fixed and food is always in the same place	More than 1 year (specify)	5	Every day except one day	No	Yes	No	No	Yes	No	No
1481945	1481946	2185		4991566390	Amharic	3459	Hawassa	43.570000000000	789536c5-aec4-4ab9-bc19-0daaea722946	Amharic	Yes	2185		Vendor	Yes	Aroge Gebeya	Amharic				None		Female	23		No	7		Tarp on floor	No	Yes	No	No	No	No	No	No	Self,	Fixed and food is always in the same place	6 months – 1 year		Every day	No	No	Yes	No	No	Yes	No
1482030	1482032	2134		9207557853	Amharic	3459	Hawassa	57.980000000000	191aa195-3578-4d8f-84bd-0aeb002f460f	Amharic	Yes	2134		Vendor	Yes	Aroge Gebeya	Amharic				None		Female	40		No	30		Tarp on floor	No	No	No	No	Yes	No	No	No	Self,	Fixed and food is always in the same place	More than 1 year (specify)	8	Every day	Yes	No	No	Yes	No	No	No
1479949	1479950	2129		5801538586	Amharic	3459	Hawassa	43.730000000000	191aa195-3578-4d8f-84bd-0aeb002f460f	Amharic	Yes	2129		Vendor	Yes	Aroge Gebeya	Amharic				None		Female	25		No	10		Cart, baskets/containers	No	No	No	No	No	No	No	Yes	Self,	Fixed and food is always in the same place	More than 1 year (specify)	8	Every day except one day	No	No	Yes	No	No	Yes	No
1480007	1480005	2257		2046966349	Amharic	3459	Hawassa	42.170000000000	bd925186-77ea-4978-9147-1d9e16aefbeb	Amharic	Yes	2257		Vendor	Yes	Aroge Gebeya	Amharic				None		Female	26		No	9		Cart, baskets/containers	No	No	No	Yes	No	No	No	No	Self,	Fixed and food is always in the same place	More than 1 year (specify)	7	Every day except one day	No	No	Yes	No	No	Yes	No
1481513	1481512	2260		9840146238	Amharic	3459	Hawassa	40.550000000000	bd925186-77ea-4978-9147-1d9e16aefbeb	Amharic	Yes	2260		Vendor	Yes	Aroge Gebeya	Amharic				None		Female	22		No	22		Cart, baskets/containers	No	No	No	Yes	No	No	No	No	Self,	Fixed and food is always in the same place	More than 1 year (specify)	5	Every day except one day	No	No	Yes	No	No	Yes	No
1494336	1494337	2196		9399730516	Amharic	3459	Hawassa	39.680000000000	789536c5-aec4-4ab9-bc19-0daaea722946	Amharic	Yes	2196		Vendor	Yes	Aroge Gebeya	Amharic				None		Male	30		No	4		Wood structure	No	No	No	No	No	No	No	Yes	Self,	Fixed and food is always in the same place	More than 1 year (specify)	3	Every day	No	No	Yes	No	No	Yes	No
1495193	1479933	2181		9902906950	Amharic	3459	Hawassa	47.770000000000	789536c5-aec4-4ab9-bc19-0daaea722946	Amharic	Yes	2181		Vendor	Yes	Aroge Gebeya	Amharic				None		Male	18		No	3		Tarp on floor	No	No	No	No	No	No	No	Yes	Self,	Fixed and food is always in the same place	6 months – 1 year	1	Every day except one day	No	No	Yes	No	No	Yes	No
1479666	1479669	2153		1952714360	Amharic	3459	Hawassa	76.070000000000	6f9b1d37-8a7a-4d79-8fe8-6fabb815229b	Amharic	Yes	2153		Vendor	Yes	Aroge Gebeya	Amharic				None		Male	21		No	2		Cart, baskets/containers	No	No	No	Yes	No	No	No	No	Self,	Moves but generally stays in the same area of the market; vendor walks around market	6 months – 1 year		2-3 days/week	Yes	No	No	Yes	No	No	No
1479972	1479973	2227		3388164109	Amharic	3459	Hawassa	41.400000000000	d7cecd37-53f4-41a9-9b23-983f68f756d5	Amharic	Yes	2227		Vendor	Yes	Aroge Gebeya	Wolaita				None		Female	20		No	5		Table/stall without roof	No	No	No	No	Yes	No	No	No	Self,	Fixed and food is always in the same place	More than 1 year (specify)	4	Every day except one day	No	No	Yes	No	No	Yes	No
1479986	1479987	2205		7885599746	Amharic	3459	Hawassa	58.620000000000	22d72844-8991-4d70-92dc-2a9841433340	Amharic	Yes	2205		Vendor	Yes	Aroge Gebeya	Amharic				None		Female	45		Yes	10		Table/stall without roof	No	No	No	No	No	No	No	Yes	Self,	Fixed and food is always in the same place	More than 1 year (specify)	8	Every day except one day	Yes	No	No	Yes	No	No	No
1483577	1483578	2215		5527120505	Amharic	3459	Hawassa	38.530000000000	22d72844-8991-4d70-92dc-2a9841433340	Amharic	Yes	2215		Vendor	Yes	Aroge Gebeya	Amharic				None		Female	38		No	38		Wood structure	No	Yes	No	No	No	No	No	No	Self,	Fixed and food is always in the same place	More than 1 year (specify)	14	Every day except one day	No	No	Yes	No	No	Yes	No
1479947	1479948	2128		2081668683	Amharic	3459	Hawassa	52.780000000000	191aa195-3578-4d8f-84bd-0aeb002f460f	Amharic	Yes	2128		Vendor	Yes	Aroge Gebeya	Amharic				None		Female	30		No	18		Tarp on floor	No	No	No	No	No	No	No	Yes	Self,	Fixed and food is always in the same place	More than 1 year (specify)	15	Every day	Yes	No	No	Yes	No	No	No
1481949	1481950	2187		2206036637	Amharic	3459	Hawassa	45.820000000000	789536c5-aec4-4ab9-bc19-0daaea722946	Amharic	Yes	2187		Vendor	Yes	Aroge Gebeya	Amharic				None		Male	21		No	7		Wood structure	No	Yes	No	No	No	No	No	No	Self,	Fixed and food is always in the same place	More than 1 year (specify)	5	Every day	No	No	Yes	No	No	Yes	No
1479934	1479935	2182		1703267957	Amharic	3459	Hawassa	46.220000000000	789536c5-aec4-4ab9-bc19-0daaea722946	Amharic	Yes	2182		Vendor	Yes	Aroge Gebeya	Amharic				None		Female	30		No	10		Tarp on floor	No	No	No	No	No	No	No	Yes	Self,	Fixed and food is always in the same place	6 months – 1 year		Every day	No	No	Yes	No	No	Yes	Don’t Know
1494471	1494472	2173		2646585366	Amharic	3459	Hawassa	39.680000000000	6f9b1d37-8a7a-4d79-8fe8-6fabb815229b	Amharic	Yes	2173		Vendor	Yes	Aroge Gebeya	Amharic				None		Female	30		No	20		Tarp on floor	No	No	No	No	No	No	No	Yes	Self,	Fixed and food is always in the same place	More than 1 year (specify)	15	Every day except one day	No	No	Yes	No	No	Yes	Don’t Know
1481139	1481140	2183		1921604152	Amharic	3459	Hawassa	46.200000000000	789536c5-aec4-4ab9-bc19-0daaea722946	Amharic	Yes	2183		Vendor	Yes	Aroge Gebeya	Amharic				None		Female	37		Yes	12		Tarp on floor	No	No	No	No	No	No	No	Yes	Self,	Fixed and food is always in the same place	More than 1 year (specify)	6	Every day	No	No	Yes	No	No	Yes	No
1494443	1494444	2147		7392037306	Amharic	3459	Hawassa	45.230000000000	191aa195-3578-4d8f-84bd-0aeb002f460f	Amharic	Yes	2147		Vendor	Yes	Aroge Gebeya	Amharic				None		Female	23		No	23		Wood structure	No	No	No	No	No	No	No	Yes	Self,	Fixed and food is always in the same place	More than 1 year (specify)	4	Every day except one day	No	No	Yes	No	No	Yes	No
1482062	1482063	2162		5421313519	Amharic	3459	Hawassa	65.280000000000	6f9b1d37-8a7a-4d79-8fe8-6fabb815229b	Amharic	Yes	2162		Vendor	Yes	Aroge Gebeya	Amharic				None		Female	35		No	20		Tarp on floor	No	No	No	No	No	No	No	Yes	Self,	Fixed and food is always in the same place	More than 1 year (specify)	15	Every day	No	No	Yes	No	No	Yes	Don’t Know
1484387	1484388	2239		8164413368	Amharic	3459	Hawassa	37.100000000000	d7cecd37-53f4-41a9-9b23-983f68f756d5	Amharic	Yes	2239		Vendor	Yes	Aroge Gebeya	Amharic				None		Female	30		No	8		Cart, baskets/containers	No	No	No	Yes	No	No	No	No	Self,	Fixed and food is always in the same place	More than 1 year (specify)	2	2-3 days/week	No	No	Yes	No	No	Yes	No
1494428	1494429	2244		5358951021	Amharic	3459	Hawassa	33.720000000000	d7cecd37-53f4-41a9-9b23-983f68f756d5	Amharic	Yes	2244		Vendor	Yes	Aroge Gebeya	Wolaita				None		Male	21		No	2		Wood structure	No	Yes	No	No	No	No	No	No	Self,	Fixed and food is always in the same place	More than 1 year (specify)	2	Every day except one day	No	No	Yes	No	No	Yes	No
1479651	1479652	2251		9900810297	Amharic	3459	Hawassa	53.750000000000	bd925186-77ea-4978-9147-1d9e16aefbeb	Amharic	Yes	2251		Vendor	Yes	Aroge Gebeya	Amharic				Mobile Number		Female	23		No	10		Cart, baskets/containers	No	No	No	Yes	No	No	No	No	Self,	Fixed and food is always in the same place	More than 1 year (specify)	4	Every day except one day	No	Yes	No	No	Yes	No	No
1496370	1496371	2245		9683056907	Amharic	3459	Hawassa	24.830000000000	d7cecd37-53f4-41a9-9b23-983f68f756d5	Amharic	Yes	2245		Vendor	Yes	Aroge Gebeya	Amharic				None		Female	20		No	3		Tarp on floor	No	No	No	No	Yes	No	No	No	Self,	Fixed and food is always in the same place	More than 1 year (specify)	3	Every day except one day	No	No	Yes	No	No	Yes	No
1482064	1482065	2163		1576581375	Amharic	3459	Hawassa	55.080000000000	6f9b1d37-8a7a-4d79-8fe8-6fabb815229b	Amharic	Yes	2163		Vendor	Yes	Aroge Gebeya	Amharic				None		Female	25		No	13		Tarp on floor	No	No	No	No	No	No	No	Yes	Self,	Fixed and food is always in the same place	More than 1 year (specify)	7	Every day except one day	No	No	Yes	No	No	Yes	No
1491322	1491323	2219		5825680308	Amharic	3459	Hawassa	54.180000000000	22d72844-8991-4d70-92dc-2a9841433340	Amharic	Yes	2219		Vendor	Yes	Aroge Gebeya	Amharic				None		Female	30		No	30		Stall with plastic roof	No	No	No	No	No	No	No	Yes	Self,	Fixed with some flexibility of where the food is displayed (e.g. additional tables/containers in front of the shop struc	More than 1 year (specify)	6	Every day except one day	No	No	Yes	No	No	Yes	No
1479980	1479981	2211		6422334523	Amharic	3459	Hawassa	17230.620000000	d7cecd37-53f4-41a9-9b23-983f68f756d5	Amharic	Yes	2211		Vendor	Yes	Aroge Gebeya	Amharic				None		Female	45		No	30		Table/stall without roof	No	No	No	No	Yes	No	No	No	Self,	Fixed and food is always in the same place	More than 1 year (specify)	28	Every day except one day	No	No	Yes	No	No	Yes	No
1482026	1482028	2133		4376504738	Amharic	3459	Hawassa	53.050000000000	191aa195-3578-4d8f-84bd-0aeb002f460f	Amharic	Yes	2133		Vendor	Yes	Aroge Gebeya	Amharic				None		Female	70		No	40		Tarp on floor	No	No	No	No	No	No	No	Yes	Self,	Fixed and food is always in the same place	More than 1 year (specify)	20	Every day	Yes	No	No	Yes	No	No	Yes
1497286	1479944	2106		2857594550	Amharic	3459	Hawassa	51.170000000000	820f9ef6-e1a4-4c4c-b47d-0ffe0c4f5195	Amharic	Yes	2106		Vendor	Yes	Aroge Gebeya	Amharic				None		Female	25		No	25		Wood structure	No	No	No	No	No	No	No	Yes	Self,	Fixed and food is always in the same place	6 months – 1 year		2-3 days/week	No	No	Yes	No	No	Yes	No
1480000	1479999	2254		2716265910	Amharic	3459	Hawassa	43.150000000000	bd925186-77ea-4978-9147-1d9e16aefbeb	Amharic	Yes	2254		Vendor	Yes	Aroge Gebeya	Amharic				Mobile Number		Male	35		No	35		Wood structure	No	Yes	No	No	No	No	No	No	Self,	Fixed and food is always in the same place	More than 1 year (specify)	14	Every day except one day	No	No	Yes	No	No	Yes	No
1479945	1479946	2107		2905424428	Amharic	3459	Hawassa	53.230000000000	820f9ef6-e1a4-4c4c-b47d-0ffe0c4f5195	Amharic	Yes	2107		Vendor	Yes	Aroge Gebeya	Amharic				None		Female	60		No	33		Tarp on floor	No	No	No	No	Yes	No	No	No	Self,	Fixed and food is always in the same place	More than 1 year (specify)	25	Every day except one day	Yes	No	No	Yes	No	No	No
1494416	1494417	2118		9000170660	Amharic	3459	Hawassa	29.430000000000	820f9ef6-e1a4-4c4c-b47d-0ffe0c4f5195	Amharic	Yes	2118		Vendor	Yes	Aroge Gebeya	Amharic				None		Female	30		No	10		Tarp on floor	No	No	No	Yes	No	No	No	No	Self,	Fixed and food is always in the same place	More than 1 year (specify)	7	Every day	No	No	Yes	No	No	Yes	No
1484389	1484390	2240		6351817418	Amharic	3459	Hawassa	38.520000000000	d7cecd37-53f4-41a9-9b23-983f68f756d5	Amharic	Yes	2240		Vendor	Yes	Aroge Gebeya	Amharic				None		Female	25		No	12		Tarp on floor	No	No	No	No	Yes	No	No	No	Self,	Fixed and food is always in the same place	More than 1 year (specify)	7	Every day	No	No	Yes	No	No	Yes	Don’t Know
1479657	1479658	2150		9388093775	Amharic	3459	Hawassa	91.150000000000	6f9b1d37-8a7a-4d79-8fe8-6fabb815229b	Amharic	Yes	2150		Vendor	Yes	Aroge Gebeya	Amharic				None		Female	37		No	37		Wood structure	No	Yes	No	No	No	No	No	No	Self,	Fixed and food is always in the same place	More than 1 year (specify)	10	Every day except one day	No	No	Yes	No	No	Yes	Don’t Know
1484213	1484214	2190		6164819182	Amharic	3459	Hawassa	32.220000000000	789536c5-aec4-4ab9-bc19-0daaea722946	Amharic	Yes	2190		Vendor	Yes	Aroge Gebeya	Amharic				None		Female	28		No	12		Wood structure	No	No	No	No	No	No	No	Yes	Self,	Fixed and food is always in the same place	More than 1 year (specify)	2	Every day	No	No	Yes	No	No	Yes	No
1479939	1479940	2104		8038095666	Amharic	3459	Hawassa	54.420000000000	820f9ef6-e1a4-4c4c-b47d-0ffe0c4f5195	Amharic	Yes	2104		Vendor	Yes	Aroge Gebeya	Amharic				None		Female	45		No	35		Cart, baskets/containers	No	No	No	No	Yes	No	No	No	Self,	Fixed and food is always in the same place	More than 1 year (specify)	20	2-3 days/week	No	No	Yes	No	No	Yes	No
1480009	1480008	2258		1331736311	Amharic	3459	Hawassa	28.330000000000	bd925186-77ea-4978-9147-1d9e16aefbeb	Amharic	Yes	2258		Vendor	Yes	Aroge Gebeya	Amharic				None		Female	30		No	10		Cart, baskets/containers	No	No	No	Yes	No	No	No	No	Self,	Fixed and food is always in the same place	More than 1 year (specify)	3	Every day	No	No	Yes	No	No	Yes	No
1495192	1481142	2184		1879278489	Amharic	3459	Hawassa	50.780000000000	789536c5-aec4-4ab9-bc19-0daaea722946	Amharic	Yes	2184		Vendor	Yes	Aroge Gebeya	Amharic				None		Male	18		No	2		Wood structure	No	Yes	No	No	No	No	No	No	Self,	Fixed and food is always in the same place	More than 1 year (specify)	2	Every day	No	No	Yes	No	No	Yes	No
1479703	1479704	2225		9735090578	Amharic	3459	Hawassa	114.65000000000	d7cecd37-53f4-41a9-9b23-983f68f756d5	Amharic	Yes	2225		Vendor	Yes	Aroge Gebeya	Amharic				None		Female	28		No	10		Wood structure	No	Yes	No	No	No	No	No	No	Self,	Fixed and food is always in the same place	More than 1 year (specify)	7	Every day except one day	No	No	Yes	No	No	Yes	Don’t Know
1492646	1492647	2146		8577900405	Amharic	3459	Hawassa	47.230000000000	191aa195-3578-4d8f-84bd-0aeb002f460f	Amharic	Yes	2146		Vendor	Yes	Aroge Gebeya	Amharic				None		Female	22		No	22		Tarp on floor	No	No	No	No	No	No	No	Yes	Self,	Fixed and food is always in the same place	More than 1 year (specify)	7	Every day except one day	No	No	Yes	No	No	Yes	No
1496812	1479664	2152		1063004657	Amharic	3459	Hawassa	62.520000000000	6f9b1d37-8a7a-4d79-8fe8-6fabb815229b	Amharic	Yes	2152		Vendor	Yes	Aroge Gebeya	Amharic				None		Female	28		No	10		Stone/block/bricks built structure	No	No	No	No	No	No	No	Yes	Self,	Fixed and food is always in the same place	More than 1 year (specify)	4	Every day	No	No	Yes	No	No	Yes	No
1479990	1479991	2207		9911397706	Amharic	3459	Hawassa	51.820000000000	22d72844-8991-4d70-92dc-2a9841433340	Amharic	Yes	2207		Vendor	Yes	Aroge Gebeya	Amharic				None		Male	35		No	10		Tarp on floor	No	No	No	No	No	No	No	Yes	Self,	Fixed and food is always in the same place	More than 1 year (specify)	2	Every day except one day	No	No	Yes	No	No	Yes	Don’t Know
1479982	1479983	2203		4254786207	Amharic	3459	Hawassa	66.520000000000	22d72844-8991-4d70-92dc-2a9841433340	Amharic	Yes	2203		Vendor	Yes	Aroge Gebeya	Amharic				None		Female	48		No	30		Tarp on floor	No	No	No	No	No	No	No	Yes	Self,	Fixed and food is always in the same place	More than 1 year (specify)	4	Every day except one day	No	Yes	No	No	Yes	No	No
1479984	1479985	2204		4138083365	Amharic	3459	Hawassa	55.580000000000	22d72844-8991-4d70-92dc-2a9841433340	Amharic	Yes	2204		Vendor	Yes	Aroge Gebeya	Amharic				None		Female	30		No	16		Table/stall without roof	No	No	No	No	No	No	No	Yes	Self,	Fixed and food is always in the same place	More than 1 year (specify)	10	Every day except one day	Yes	No	No	Yes	No	No	No
1479963	1479964	2157		2556685450	Amharic	3459	Hawassa	46.650000000000	6f9b1d37-8a7a-4d79-8fe8-6fabb815229b	Amharic	Yes	2157		Vendor	Yes	Aroge Gebeya	Amharic				None		Female	32		No	12		Cart, baskets/containers	No	No	No	No	No	No	No	Yes	Self,	Fixed and food is always in the same place	More than 1 year (specify)	7	2-3 days/week	Yes	No	No	Yes	No	No	No
1479665	1479668	2125		1683070543	Amharic	3459	Hawassa	85.600000000000	191aa195-3578-4d8f-84bd-0aeb002f460f	Amharic	Yes	2125		Vendor	Yes	Aroge Gebeya	Amharic				None		Female	19		No	19		Wood structure	No	No	No	No	No	No	No	Yes	Self,	Fixed and food is always in the same place	More than 1 year (specify)	7	Every day	No	No	Yes	No	No	Yes	No
1484211	1484212	2189		3616286887	Amharic	3459	Hawassa	47.780000000000	789536c5-aec4-4ab9-bc19-0daaea722946	Amharic	Yes	2189		Vendor	Yes	Aroge Gebeya	Amharic				None		Female	30		No	8		Wood structure	No	Yes	No	No	No	No	No	No	Self,	Fixed and food is always in the same place	More than 1 year (specify)	8	Every day	No	No	Yes	No	No	Yes	No
1482058	1482059	2160		1220691031	Amharic	3459	Hawassa	48.520000000000	6f9b1d37-8a7a-4d79-8fe8-6fabb815229b	Amharic	Yes	2160		Vendor	Yes	Aroge Gebeya	Amharic				None		Female	25		No	3		Tarp on floor	No	No	No	No	No	No	No	Yes	Self,	Fixed and food is always in the same place	More than 1 year (specify)	3	Every day	No	No	Yes	No	No	Yes	Don’t Know
1492541	1492542	2193		6077573113	Amharic	3459	Hawassa	34.630000000000	789536c5-aec4-4ab9-bc19-0daaea722946	Amharic	Yes	2193		Vendor	Yes	Aroge Gebeya	Amharic				None		Female	28		No	28		Table/stall without roof	No	No	No	No	No	No	No	Yes	Self,	Fixed and food is always in the same place	More than 1 year (specify)	5	Every day	No	No	Yes	No	No	Yes	No
1491117	1491118	2171		9452640227	Amharic	3459	Hawassa	40.270000000000	6f9b1d37-8a7a-4d79-8fe8-6fabb815229b	Amharic	Yes	2171		Vendor	Yes	Aroge Gebeya	Amharic				None		Male	35		No	7		Table/stall without roof	No	No	No	No	No	No	No	Yes	Self,	Fixed and food is always in the same place	More than 1 year (specify)	3	Every day except one day	Yes	No	Yes	No	No	Yes	No
1482277	1482278	2209		4361736637	Amharic	3459	Hawassa	51.980000000000	22d72844-8991-4d70-92dc-2a9841433340	Amharic	Yes	2209		Vendor	Yes	Aroge Gebeya	Amharic				None		Male	21		No	5		Cart, baskets/containers	No	No	No	No	No	No	No	Yes	Self,	Fixed and food is always in the same place	More than 1 year (specify)	4	Every day except one day	Yes	No	No	Yes	No	No	No
1482366	1482368	2232		7782261458	Amharic	3459	Hawassa	33.030000000000	d7cecd37-53f4-41a9-9b23-983f68f756d5	Amharic	Yes	2232		Vendor	Yes	Aroge Gebeya	Wolaita				None		Female	75		No	35		Tarp on floor	No	No	No	No	Yes	No	No	No	Self,	Fixed and food is always in the same place	More than 1 year (specify)	35	Every day	Yes	No	No	Yes	No	No	No
1483070	1483071	2238		9151826824	Amharic	3459	Hawassa	45.470000000000	d7cecd37-53f4-41a9-9b23-983f68f756d5	Amharic	Yes	2238		Vendor	Yes	Aroge Gebeya	Amharic				None		Female	28		No	28		Wood structure	No	Yes	No	No	No	No	No	No	Self,	Fixed and food is always in the same place	More than 1 year (specify)	4	Every day except one day	No	No	Yes	No	No	Yes	Don’t Know
1479678	1479679	2202		3945227385	Amharic	3459	Hawassa	57.780000000000	22d72844-8991-4d70-92dc-2a9841433340	Amharic	Yes	2202		Vendor	Yes	Aroge Gebeya	Amharic				Mobile Number		Female	30		No	10		Wood structure	No	Yes	No	No	No	No	No	No	Self,	Fixed and food is always in the same place	More than 1 year (specify)	5	Every day except one day	No	No	Yes	No	No	Yes	No
1479637	1479638	2102		8295698479	Amharic	3459	Hawassa	43.220000000000	820f9ef6-e1a4-4c4c-b47d-0ffe0c4f5195	Amharic	Yes	2102		Vendor	Yes	Aroge Gebeya	Amharic				None		Female	50		No	30		Wood structure	No	Yes	No	No	No	No	No	No	Self,	Fixed and food is always in the same place	More than 1 year (specify)	20	Every day except one day	No	No	Yes	No	No	Yes	No
1481947	1481948	2186		4387804897	Amharic	3459	Hawassa	42.620000000000	789536c5-aec4-4ab9-bc19-0daaea722946	Amharic	Yes	2186		Vendor	Yes	Aroge Gebeya	Amharic				None		Male	40		No	15		Wood structure	No	Yes	No	No	No	No	No	No	Self,	Fixed and food is always in the same place	More than 1 year (specify)	2	Every day	No	No	Yes	No	No	Yes	No
1497356	1479931	2180		2721196751	Amharic	3459	Hawassa	52.180000000000	789536c5-aec4-4ab9-bc19-0daaea722946	Amharic	Yes	2180		Vendor	Yes	Aroge Gebeya	Amharic				None		Female	18		No	3		Wood structure	No	No	No	No	No	No	No	Yes	Self,	Fixed and food is always in the same place	6 months – 1 year		Every day	No	No	Yes	No	No	Yes	No
1483356	1483357	2137		1295842826	Amharic	3459	Hawassa	44.730000000000	191aa195-3578-4d8f-84bd-0aeb002f460f	Amharic	Yes	2137		Vendor	Yes	Aroge Gebeya	Amharic				None		Female	20		No	7		Tarp on floor	No	No	No	No	No	No	No	Yes	Self,	Fixed and food is always in the same place	More than 1 year (specify)	5	Every day except one day	No	No	Yes	No	No	Yes	No
1496663	1482280	2212		6367764659	Amharic	3459	Hawassa	46.170000000000	22d72844-8991-4d70-92dc-2a9841433340	Amharic	Yes	2212		Vendor	Yes	Aroge Gebeya	Amharic				None		Female	18		No	18		Table/stall without roof	No	No	No	No	No	No	No	Yes	Self,	Fixed and food is always in the same place	More than 1 year (specify)	8	Every day except one day	No	No	Yes	No	No	Yes	No
1484217	1484218	2192		2079392606	Amharic	3459	Hawassa	37.180000000000	789536c5-aec4-4ab9-bc19-0daaea722946	Amharic	Yes	2192		Vendor	Yes	Aroge Gebeya	Amharic				None		Female	25		No	25		Tarp on floor	No	No	No	No	No	No	No	Yes	Self,	Fixed and food is always in the same place	More than 1 year (specify)	5	Every day	No	No	Yes	No	No	Yes	No
1483583	1483584	2217		9337014364	Amharic	3459	Hawassa	46.350000000000	22d72844-8991-4d70-92dc-2a9841433340	Amharic	Yes	2217		Vendor	Yes	Aroge Gebeya	Amharic				None		Female	37		No	16		Wood structure	No	Yes	No	No	No	No	No	No	Self,	Fixed and food is always in the same place	More than 1 year (specify)	5	Every day except one day	No	No	Yes	No	No	Yes	No
1494607	1494608	2222		5872672586	Amharic	3459	Hawassa	37.550000000000	22d72844-8991-4d70-92dc-2a9841433340	Amharic	Yes	2222		Vendor	Yes	Aroge Gebeya	Amharic				None		Female	35		No	30		Tarp on floor	No	No	No	No	No	No	No	Yes	Self,	Moves but generally stays in the same area of the market; vendor walks around market	More than 1 year (specify)	16	Every day except one day	No	No	Yes	No	No	Yes	No
1479978	1479979	2210		7316649350	Amharic	3459	Hawassa	32.420000000000	d7cecd37-53f4-41a9-9b23-983f68f756d5	Amharic	Yes	2210		Vendor	Yes	Aroge Gebeya	Amharic				None		Female	60		No	30		Wood structure	No	Yes	No	No	No	No	No	No	Self,	Fixed and food is always in the same place	More than 1 year (specify)	25	Every day except one day	No	No	Yes	No	No	Yes	No
1484741	1484742	2141		7832453520	Amharic	3459	Hawassa	47.330000000000	191aa195-3578-4d8f-84bd-0aeb002f460f	Amharic	Yes	2141		Vendor	Yes	Aroge Gebeya	Amharic				None		Male	35		No	20		Tarp on floor	No	No	No	No	Yes	No	No	No	Self,	Fixed and food is always in the same place	More than 1 year (specify)	20	Every day except one day	No	No	Yes	No	No	Yes	Yes
1491316	1491317	2218		5333444555	Amharic	3459	Hawassa	46.650000000000	22d72844-8991-4d70-92dc-2a9841433340	Amharic	Yes	2218		Vendor	Yes	Aroge Gebeya	Amharic				None		Female	32		No	32		Tarp on floor	No	No	No	No	Yes	No	No	No	Self,	Fixed and food is always in the same place	More than 1 year (specify)	3	Every day except one day	No	No	Yes	No	No	Yes	No
1479926	1479927	2178		2779122972	Amharic	3459	Hawassa	54.380000000000	789536c5-aec4-4ab9-bc19-0daaea722946	Amharic	Yes	2178		Vendor	Yes	Aroge Gebeya	Amharic				Mobile Number		Female	25		No	20		Table/stall without roof	No	No	No	No	No	Yes	Yes	No	Self,	Fixed and food is always in the same place	More than 1 year (specify)	7	Every day	Yes	No	No	Yes	No	No	No
1496883	1496884	2224		4879095247	Amharic	3459	Hawassa	30.380000000000	d7cecd37-53f4-41a9-9b23-983f68f756d5	Amharic	Yes	2224		Vendor	Yes	Aroge Gebeya	Amharic				None		Female	28		No	7		Tarp on floor	No	No	No	No	Yes	No	No	No	Self,	Fixed and food is always in the same place	More than 1 year (specify)	5	Every day except one day	No	No	Yes	No	No	Yes	No
1479654	1479653	2252		1489740439	Amharic	3459	Hawassa	43.350000000000	bd925186-77ea-4978-9147-1d9e16aefbeb	Amharic	Yes	2252		Vendor	Yes	Aroge Gebeya	Amharic				None		Female	40		No	25		Cart, baskets/containers	No	No	No	No	Yes	No	No	No	Self,	Fixed and food is always in the same place	More than 1 year (specify)	20	Every day except one day	Yes	No	No	Yes	No	No	No
1479976	1479977	2229		6827067939	Amharic	3459	Hawassa	30.120000000000	d7cecd37-53f4-41a9-9b23-983f68f756d5	Amharic	Yes	2229		Vendor	Yes	Aroge Gebeya	Amharic				None		Female	40		No	20		Tarp on floor	No	No	No	No	Yes	No	No	No	Self,	Fixed and food is always in the same place	More than 1 year (specify)	10	Every day except one day	No	No	Yes	No	No	Yes	No
1479649	1479650	2250		6627453259	Amharic	3459	Hawassa	47.400000000000	bd925186-77ea-4978-9147-1d9e16aefbeb	Amharic	Yes	2250		Vendor	Yes	Aroge Gebeya	Amharic				None		Male	18		No	2		Cart, baskets/containers	No	No	No	Yes	No	No	No	No	Self,	Fixed and food is always in the same place	More than 1 year (specify)	2	Every day	Yes	No	No	Yes	No	No	Yes
1485288	1485287	2268		7386893697	Amharic	3459	Hawassa	32.700000000000	bd925186-77ea-4978-9147-1d9e16aefbeb	Amharic	Yes	2268		Vendor	Yes	Aroge Gebeya	Wolaita				None		Female	40		No	37		Cart, baskets/containers	No	No	No	Yes	No	No	No	No	Self,	Fixed and food is always in the same place	More than 1 year (specify)	10	Every day	No	No	Yes	No	No	Yes	No
1485284	1485283	2266		4739517355	Amharic	3459	Hawassa	30.480000000000	bd925186-77ea-4978-9147-1d9e16aefbeb	Amharic	Yes	2266		Vendor	Yes	Aroge Gebeya	Amharic				None		Female	18		No	18		Cart, baskets/containers	No	No	No	Yes	No	No	No	No	Self,	Fixed and food is always in the same place	More than 1 year (specify)	2	Every day	No	No	Yes	No	No	Yes	No
1484743	1484744	2142		6094798057	Amharic	3459	Hawassa	58.770000000000	191aa195-3578-4d8f-84bd-0aeb002f460f	Amharic	Yes	2142		Vendor	Yes	Aroge Gebeya	Amharic				None		Female	28		No	11		Tarp on floor	No	No	No	No	Yes	No	No	No	Self,	Fixed and food is always in the same place	More than 1 year (specify)	7	Every day except one day	No	No	Yes	No	No	Yes	No
1482374	1482375	2234		3136818424	Amharic	3459	Hawassa	33.470000000000	d7cecd37-53f4-41a9-9b23-983f68f756d5	Amharic	Yes	2234		Vendor	Yes	Aroge Gebeya	Amharic				None		Female	50		No	30		Tarp on floor	No	No	No	No	Yes	No	No	No	Self,	Fixed and food is always in the same place	More than 1 year (specify)	30	Every day	No	No	Yes	No	No	Yes	No
1479988	1479989	2206		9083713457	Amharic	3459	Hawassa	59.030000000000	22d72844-8991-4d70-92dc-2a9841433340	Amharic	Yes	2206		Vendor	Yes	Aroge Gebeya	Amharic				None		Female	40		Yes	40		Table/stall without roof	No	No	No	No	No	No	No	Yes	Self,	Fixed and food is always in the same place	More than 1 year (specify)	30	Every day except one day	No	No	Yes	No	No	Yes	No
1483064	1483065	2235		1325027706	Amharic	3459	Hawassa	47.400000000000	d7cecd37-53f4-41a9-9b23-983f68f756d5	Amharic	Yes	2235		Vendor	Yes	Aroge Gebeya	Wolaita				None		Female	20		No	6		Tarp on floor	No	No	No	No	Yes	No	No	No	Self,	Fixed and food is always in the same place	More than 1 year (specify)	3	Every day except one day	No	No	Yes	No	No	Yes	No
1492674	1492675	2243		5630923434	Amharic	3459	Hawassa	23.850000000000	d7cecd37-53f4-41a9-9b23-983f68f756d5	Amharic	Yes	2243		Vendor	Yes	Aroge Gebeya	Wolaita				None		Female	26		No	11		Tarp on floor	No	No	No	No	Yes	No	No	No	Self,	Fixed and food is always in the same place	More than 1 year (specify)	5	Every day except one day	No	No	Yes	No	No	Yes	No
1479676	1479677	2201		9280566588	Amharic	3459	Hawassa	87.380000000000	22d72844-8991-4d70-92dc-2a9841433340	Amharic	Yes	2201		Vendor	Yes	Aroge Gebeya	Amharic				Mobile Number		Female	23		No	9		Wood structure	No	Yes	No	No	No	No	No	No	Self,	Fixed and food is always in the same place	More than 1 year (specify)	3	Every day except one day	No	No	Yes	No	No	Yes	Don’t Know
[truncated: 587 more columns]
